# Supplementary material for: RNA-sequencing analysis of umbilical cord plasma microRNAs from healthy newborns
Source: PLoS One. 2018 Dec 3;13(12):e0207952. doi: 10.1371/journal.pone.0207952 (PMC6277075; doi:10.1371/journal.pone.0207952)
Supplement: S1 File — miRNA are ranked by average abundance across all samples. (CSV) [file pone.0207952.s002.csv]

miRNA	CF 1	CF 2	CM 1	CM 2	KF 1	KF 2	KM 1	KM 2
hsa-mir-486-5p	182735	53732	293730	87664	84465	300665	172907	118208
hsa-mir-26a-5p	5929	91150	4819	37551	4949	12948	4446	3503
hsa-mir-191-5p	12383	61723	10681	30747	5815	3312	4565	2696
hsa-mir-10b-5p	20998	2899	21205	6373	7428	6456	14064	17805
hsa-mir-16-5p	6880	17677	21917	9169	8886	3725	8924	7807
hsa-mir-22-3p	4713	19114	10419	8930	3624	10102	6766	5939
hsa-mir-92a-3p	6142	16229	6020	10184	3968	3497	6714	6685
hsa-mir-181a-5p	3231	7828	3162	9068	4640	17442	7609	5411
hsa-mir-30e-5p	3036	15896	5961	7347	3343	4818	5188	3830
hsa-mir-30d-5p	2790	14948	4426	9930	2525	4743	4229	3022
hsa-mir-451a	3294	5878	11165	3929	4393	2961	6959	5329
hsa-mir-21-5p	2173	14906	2198	11126	1599	2152	2209	1318
hsa-mir-143-3p	5291	2235	7511	1622	3251	2916	3692	4065
hsa-mir-126-5p	1381	11635	2728	4203	1460	1064	1607	2750
hsa-mir-186-5p	1577	4843	3453	2751	1379	1209	2325	1738
hsa-mir-10a-5p	3281	2699	3645	2827	1062	621	2067	2983
hsa-mir-142-5p	1056	6835	2215	4092	1249	440	1623	1401
hsa-let-7f-5p	1044	5648	825	5256	714	2642	1221	781
hsa-mir-27b-3p	1315	2696	2410	2308	1032	2983	1492	2414
hsa-mir-127-3p	1009	3233	687	1754	381	8614	346	287
hsa-mir-423-5p	1531	5824	2873	2516	537	874	911	991
hsa-mir-192-5p	1218	1026	3377	1213	1233	2520	2637	2811
hsa-mir-146a-5p	1361	5359	1046	3675	544	329	228	206
hsa-mir-146b-5p	1180	4392	1481	2273	600	594	316	337
hsa-mir-30a-5p	718	764	841	508	614	4678	1153	1858
hsa-mir-101-3p	623	889	1599	930	665	3096	1912	1161
hsa-let-7i-5p	569	2291	814	2185	480	1499	783	577
hsa-mir-25-3p	729	860	2117	858	803	1028	1502	985
hsa-mir-151a-5p	274	4254	196	2801	177	446	250	163
hsa-mir-148a-3p	979	3082	776	1619	382	488	677	485
hsa-mir-151a-3p	709	2511	834	2493	440	358	410	401
hsa-mir-148b-3p	548	4072	334	2133	304	221	197	101
hsa-mir-103a-3p	372	2567	448	1603	455	1124	707	481
hsa-mir-30c-5p	136	2727	107	739	115	2308	152	95
hsa-mir-26b-5p	250	2678	487	1183	386	442	316	323
hsa-mir-93-5p	327	927	1037	651	579	374	942	690
hsa-let-7a-5p	243	1667	179	1134	167	719	268	202
hsa-mir-126-3p	191	2105	227	688	223	354	274	324
hsa-mir-409-3p	413	1246	246	1339	167	435	276	100
hsa-mir-423-3p	281	1393	283	955	137	321	403	268
hsa-mir-128-3p	28	184	47	89	19	3359	47	33
hsa-mir-140-3p	458	421	547	473	248	412	538	655
hsa-mir-28-3p	460	1271	298	811	196	89	269	225
hsa-mir-425-5p	194	1594	385	647	155	131	202	180
hsa-mir-199b-3p	191	1326	213	926	123	113	163	289
hsa-mir-19b-3p	207	660	552	349	288	423	440	358
hsa-mir-107	115	332	361	317	223	615	665	474
hsa-mir-125a-5p	171	589	91	436	93	1325	144	166
hsa-mir-130a-3p	143	1163	299	497	146	223	267	246
hsa-mir-222-3p	231	1212	85	589	67	577	90	85
hsa-mir-320a	217	740	379	411	156	201	440	291
hsa-mir-29a-3p	26	85	49	46	25	2475	28	54
hsa-mir-381-3p	132	327	134	416	109	1174	336	88
hsa-mir-221-3p	85	1189	138	575	81	405	121	81
hsa-let-7g-5p	105	574	249	426	180	539	257	207
hsa-mir-181b-5p	105	264	145	225	123	1050	249	282
hsa-mir-411-5p	147	610	63	463	31	935	63	24
hsa-mir-15a-5p	109	411	403	264	170	235	422	316
hsa-mir-181c-5p	82	347	100	320	82	1017	143	191
hsa-mir-224-5p	83	1689	19	375	43	19	20	16
hsa-mir-223-3p	73	1292	107	524	95	31	83	52
hsa-mir-182-5p	140	318	240	450	219	283	393	158
hsa-mir-410-3p	136	355	157	382	113	828	120	82
hsa-mir-136-3p	116	356	94	277	78	991	136	103
hsa-mir-144-3p	89	257	436	207	238	218	293	399
hsa-mir-142-3p	94	1016	136	514	85	60	117	75
hsa-mir-654-3p	126	888	117	615	78	87	122	57
hsa-mir-27a-3p	67	757	130	373	69	135	110	133
hsa-mir-378a-3p	125	233	300	159	137	238	360	184
hsa-let-7c-5p	56	204	57	128	37	1054	70	97
hsa-mir-151b	57	809	57	554	40	102	47	25
hsa-mir-92b-3p	91	129	78	106	39	1066	85	90
hsa-mir-204-5p	42	2	24	3	9	1425	19	54
hsa-mir-340-5p	60	475	72	360	54	342	89	73
hsa-mir-363-3p	113	300	351	185	178	50	165	176
hsa-mir-301a-3p	61	555	126	294	78	174	112	69
hsa-mir-6131	91	456	159	220	206	37	166	109
hsa-mir-23a-3p	73	761	71	315	31	62	63	50
hsa-mir-199a-5p	48	694	28	410	22	14	27	44
hsa-mir-150-5p	126	201	87	109	113	268	173	204
hsa-mir-30b-5p	22	436	34	210	38	420	65	53
hsa-mir-106b-3p	68	119	261	113	115	173	274	143
hsa-mir-484	127	402	102	190	66	97	159	110
hsa-mir-144-5p	97	100	206	121	131	128	278	165
hsa-mir-125b-5p	52	35	28	18	15	986	27	48
hsa-mir-19a-3p	76	280	196	148	89	172	115	89
hsa-let-7d-5p	23	435	24	280	28	175	47	25
hsa-mir-99b-5p	116	244	73	129	38	239	55	44
hsa-mir-421	37	343	94	114	59	108	86	73
hsa-mir-16-2-3p	64	106	194	90	92	87	165	113
hsa-mir-1307-5p	62	220	99	158	68	39	161	87
hsa-mir-98-5p	48	348	29	268	18	113	36	18
hsa-mir-130b-3p	58	358	126	163	29	25	55	63
hsa-mir-432-5p	96	250	83	240	77	37	57	26
hsa-mir-744-5p	28	326	37	177	20	148	31	26
hsa-mir-15b-5p	31	394	43	198	32	20	33	28
hsa-mir-17-5p	41	387	64	122	46	16	42	38
hsa-mir-342-3p	58	201	51	167	32	110	37	42
hsa-let-7b-5p	33	51	53	56	15	336	38	59
hsa-mir-29c-3p	6	32	13	23	6	503	9	13
hsa-mir-3182	138	44	112	56	82	43	75	22
hsa-mir-148b-5p	24	285	21	141	23	15	36	18
hsa-mir-23b-3p	20	208	21	116	10	129	11	22
hsa-mir-136-5p	12	69	16	36	16	330	28	26
hsa-mir-28-5p	29	270	14	136	14	23	21	15
hsa-mir-21-3p	56	94	52	159	27	23	67	43
hsa-mir-584-5p	44	226	38	107	23	12	21	21
hsa-mir-24-3p	21	100	46	48	11	220	10	33
hsa-mir-487b-3p	18	166	24	85	10	133	32	9
hsa-mir-625-5p	10	359	16	60	5	9	9	6
hsa-mir-106b-5p	17	102	78	61	42	23	67	69
hsa-mir-30e-3p	19	118	17	124	21	108	35	15
hsa-mir-516b-5p	20	22	48	7	154	7	18	173
hsa-mir-345-5p	33	104	58	46	32	30	89	52
hsa-mir-20a-5p	13	160	57	63	39	20	43	32
hsa-let-7d-3p	29	122	27	77	8	100	29	25
hsa-mir-941	41	129	44	90	33	12	39	24
hsa-mir-3176	13	17	15	28	5	76	182	72
hsa-mir-132-3p	1	4	3	4	1	375	1	1
hsa-mir-335-5p	20	177	21	61	10	74	11	16
hsa-mir-361-5p	25	185	18	80	11	33	11	18
hsa-mir-370-3p	36	153	16	100	8	36	13	12
hsa-mir-328-3p	4	39	2	26	2	287	6	2
hsa-mir-512-3p	9	17	57	9	111	9	41	115
hsa-mir-210-3p	13	61	47	49	36	33	64	57
hsa-mir-532-5p	22	15	76	20	28	75	67	51
hsa-mir-221-5p	24	136	8	121	11	26	6	5
hsa-mir-431-5p	20	111	31	90	20	31	21	7
hsa-mir-769-5p	25	100	31	54	16	14	55	29
hsa-mir-454-3p	13	104	34	36	37	18	45	34
hsa-mir-889-3p	24	94	24	89	18	42	17	8
hsa-mir-7641	30	28	54	27	28	32	83	32
hsa-let-7e-5p	15	68	15	51	10	104	16	16
hsa-mir-155-5p	17	102	24	48	31	11	27	35
hsa-mir-500a-3p	33	69	50	56	36	4	24	22
hsa-mir-335-3p	13	148	7	58	6	45	10	6
hsa-mir-378d	20	35	42	27	20	52	57	40
hsa-mir-340-3p	9	173	6	61	5	17	6	2
hsa-mir-493-3p	18	88	13	98	16	11	21	9
hsa-mir-493-5p	26	85	16	60	20	21	21	14
hsa-mir-660-5p	13	22	71	23	16	11	48	55
hsa-mir-181a-3p	11	42	7	35	8	136	10	9
hsa-mir-181d-5p	12	48	8	22	6	140	8	11
hsa-mir-99a-5p	17	23	15	20	5	147	11	12
hsa-mir-181a-2-3p	20	69	16	70	6	31	25	12
hsa-mir-369-3p	9	46	15	21	16	108	15	12
hsa-mir-3615	24	64	9	42	3	28	44	25
hsa-mir-3960	19	19	51	8	29	13	56	34
hsa-mir-369-5p	7	69	9	41	10	78	10	3
hsa-mir-122-5p	18	29	14	28	21	29	10	75
hsa-mir-539-3p	20	73	11	50	17	14	20	4
hsa-mir-1246	14	24	22	15	14	4	79	36
hsa-mir-6073	16	53	25	50	22	7	19	14
hsa-mir-320b	29	22	28	22	7	32	34	30
hsa-mir-425-3p	10	85	27	46	11	11	4	4
hsa-mir-877-5p	9	75	19	33	6	24	17	15
hsa-mir-652-3p	8	66	12	42	10	20	18	16
hsa-mir-134-5p	13	66	11	44	10	18	19	9
hsa-mir-100-5p	10	6	27	16	9	102	6	11
hsa-mir-4433b-5p	12	117	3	38	4	8	1	3
hsa-mir-223-5p	14	61	7	47	11	8	23	10
hsa-mir-125b-2-3p	6	5	17	4	8	102	13	24
hsa-mir-181c-3p	4	65	10	42	6	33	13	5
hsa-mir-24-2-5p	9	91	9	27	3	25	7	3
hsa-mir-486-3p	12	24	47	10	18	17	21	25
hsa-mir-339-5p	4	68	3	62	5	14	8	1
hsa-mir-589-5p	16	43	17	33	13	13	20	5
hsa-mir-516a-5p	12	13	14	4	44	1	4	61
hsa-mir-26b-3p	17	61	6	32	4	8	17	6
hsa-mir-339-3p	7	63	11	31	10	10	11	8
hsa-mir-374a-3p	7	72	5	32	12	5	9	6
hsa-mir-1307-3p	11	59	12	30	7	3	16	7
hsa-mir-452-5p	10	89	1	31	1	1	5	6
hsa-mir-758-3p	6	72	7	27	3	18	4	3
hsa-mir-18a-5p	2	53	17	19	7	7	17	12
hsa-mir-374a-5p	7	67	8	28	8	3	6	7
hsa-mir-194-5p	8	19	17	12	9	29	9	31
hsa-mir-148a-5p	7	41	8	19	3	16	26	11
hsa-mir-7706	12	18	31	17	11	8	17	16
hsa-mir-32-5p	4	30	36	13	3	9	13	20
hsa-mir-17-3p	3	48	18	12	11	5	18	12
hsa-mir-145-5p	7	64	6	12	8	23	2	5
hsa-mir-548ay-5p	7	18	14	13	17	15	23	16
hsa-mir-152-3p	10	29	12	18	8	15	8	19
hsa-mir-33b-5p	6	13	29	7	17	10	19	17
hsa-mir-215-5p	8	13	27	8	9	16	16	20
hsa-mir-942-5p	9	42	17	19	6	3	13	6
hsa-mir-548k	4	66	11	20	2	2	6	3
hsa-mir-106a-5p	5	28	13	17	12	9	17	12
hsa-mir-361-3p	9	32	2	15	6	32	5	10
hsa-mir-625-3p	4	68	1	8	1	20	7	1
hsa-mir-1273a	4	12	6	13	15	13	14	31
hsa-mir-197-3p	3	42	4	32	3	6	13	5
hsa-mir-127-5p	1	8	2	8	1	76	4	4
hsa-mir-30d-3p	9	30	8	27	4	13	5	7
hsa-mir-485-5p	9	32	4	25	6	22	3	2
hsa-mir-199b-5p	6	44	6	14	9	1	13	9
hsa-mir-195-5p	4	8	5	7	1	61	2	13
hsa-mir-4446-3p	12	42	7	23	2	7	4	4
hsa-mir-6852-5p	4	33	8	41	4	6	3	1
hsa-mir-376c-3p	3	47	2	25	2	8	10	2
hsa-mir-326	1	35	1	20	1	39	1	1
hsa-mir-30a-3p	5	13	10	3	4	48	4	11
hsa-mir-424-5p	10	21	11	12	6	27	3	8
hsa-mir-342-5p	12	21	15	18	4	10	8	9
hsa-mir-494-3p	1	46	10	14	10	3	8	4
hsa-mir-431-3p	10	17	4	13	8	37	4	3
hsa-mir-323a-3p	2	31	7	16	2	22	5	8
hsa-mir-3976	22	4	14	1	2	7	31	11
hsa-mir-330-3p	6	46	7	8	1	16	2	1
hsa-mir-1323	8	8	11	1	28	1	6	24
hsa-mir-98-3p	7	25	10	11	1	14	10	7
hsa-let-7a-3p	3	14	1	12	6	28	8	12
hsa-mir-375	6	4	8	5	4	40	5	11
hsa-mir-454-5p	13	29	6	16	2	6	5	4
hsa-mir-483-5p	11	6	20	3	5	14	5	16
hsa-mir-450b-5p	7	22	13	11	5	7	7	8
hsa-mir-378e	4	5	17	5	4	21	14	9
hsa-mir-874-3p	9	19	1	4	5	30	5	6
hsa-mir-574-3p	9	35	6	9	1	6	6	6
hsa-mir-130b-5p	5	42	1	20	1	5	2	2
hsa-mir-324-5p	3	14	12	6	1	22	9	6
hsa-mir-377-3p	3	20	1	18	4	20	6	1
hsa-mir-1285-3p	7	8	19	8	6	1	13	9
hsa-mir-15b-3p	3	15	18	7	5	9	6	8
hsa-mir-598-3p	1	4	1	2	1	54	2	4
hsa-mir-146b-3p	7	24	5	14	2	3	4	7
hsa-mir-1273g-3p	5	13	5	8	2	6	6	15
hsa-mir-93-3p	3	30	4	8	5	1	5	3
hsa-mir-4284	8	24	9	4	3	3	2	6
hsa-mir-183-5p	3	4	13	7	7	3	8	13
hsa-mir-483-3p	4	5	4	3	1	15	3	22
hsa-mir-1283	4	5	7	2	15	2	7	11
hsa-mir-1468-5p	5	25	8	3	1	2	3	6
hsa-mir-324-3p	1	5	14	5	1	15	7	4
hsa-mir-654-5p	8	22	2	9	3	1	3	1
hsa-mir-140-5p	3	14	2	8	2	10	7	3
hsa-mir-4732-3p	6	4	13	4	4	4	3	10
hsa-mir-154-5p	1	11	2	3	3	26	1	1
hsa-mir-185-5p	1	5	9	3	7	9	7	6
hsa-mir-424-3p	5	2	5	7	5	1	10	10
hsa-mir-502-3p	1	6	10	2	1	1	10	12
hsa-mir-576-5p	2	12	4	10	1	2	3	8
hsa-let-7f-2-3p	1	9	3	2	2	15	6	1
hsa-mir-133a-3p	7	3	2	2	2	17	3	3
hsa-mir-548ar-5p	3	6	6	2	3	6	7	6
hsa-mir-145-3p	2	12	9	6	2	2	2	4
hsa-mir-20b-5p	2	11	5	4	7	2	5	3
hsa-mir-1180-3p	3	3	7	3	5	5	8	4
hsa-mir-656-3p	2	18	3	5	3	1	3	2
hsa-mir-1304-3p	3	9	3	9	1	4	5	2
hsa-mir-376b-3p	3	10	3	6	2	1	7	2
hsa-mir-299-3p	2	7	2	8	1	1	7	4
hsa-mir-18a-3p	3	7	6	3	3	2	5	3
hsa-mir-27b-5p	2	6	1	5	2	12	3	1
hsa-mir-542-3p	1	6	2	5	2	5	2	9
hsa-mir-5010-5p	5	8	5	2	2	5	2	2
hsa-mir-196b-5p	3	10	2	5	3	2	2	2
hsa-mir-3688-3p	1	5	6	3	2	2	7	2
hsa-mir-4746-5p	3	11	1	3	3	2	2	2
hsa-mir-33a-5p	1	9	2	4	1	7	1	1
hsa-mir-574-5p	3	7	1	5	3	1	3	1
hsa-mir-200a-3p	1	1	7	2	4	4	1	4
hsa-mir-143-5p	2	9	1	1	3	5	1	1
hsa-mir-665	1	9	3	2	1	4	2	1
hsa-mir-4454	1	8	2	3	1	5	2	1
hsa-mir-25-5p	1	7	1	5	1	2	3	1
hsa-mir-1290	3	2	1	1	1	1	6	4
hsa-mir-195-3p	2	1	1	2	1	2	1	1
