# Supplementary material for: RNA-sequencing analysis of umbilical cord plasma microRNAs from healthy newborns
Source: PLoS One. 2018 Dec 3;13(12):e0207952. doi: 10.1371/journal.pone.0207952 (PMC6277075; doi:10.1371/journal.pone.0207952)
Supplement: S2 File — miRNA names were mapped to the mature human sequences from miRBase version 21 [57]. Blondal [75], Chen [13], Mitchell [15], Mooney [9], Wang–Exiqon [76], Wang–Taqman [76] and Weber [12]. (CSV) [file pone.0207952.s003.csv]

	Blondal	Chen	Mitchell	Mooney	Wang_Exiqon	Wang_Taqman	Weber
hsa-mir-191-5p	*	*	*	*	*	*	*
hsa-mir-30c-5p	*	*	*	*	*	*	*
hsa-mir-19a-3p	*	*	*	*	*	*	*
hsa-mir-148b-3p	*	*	*	*	*	*	*
hsa-mir-24-3p	*	*	*	*	*	*	*
hsa-let-7g-5p	*	*	*	*	*	*	*
hsa-mir-301a-3p	*	*	*	*	*	*	*
hsa-mir-21-5p	*	*	*	*	*	*	*
hsa-mir-92a-3p	*	*	*	*	*	*	*
hsa-mir-320a	*	*	*	*	*	*	*
hsa-mir-106b-5p	*	*	*	*	*	*	*
hsa-mir-30b-5p	*	*	*	*	*	*	*
hsa-mir-222-3p	*	*	*	*	*	*
hsa-mir-29c-3p	*	*	*		*	*	*
hsa-mir-27b-3p	*	*	*	*	*	*
hsa-mir-106a-5p	*	*		*	*	*	*
hsa-mir-192-5p	*	*	*	*		*	*
hsa-mir-223-3p	*	*	*	*	*	*
hsa-mir-328-3p	*		*	*	*	*	*
hsa-mir-103a-3p	*	*	*	*	*		*
hsa-mir-148a-3p	*	*	*	*	*		*
hsa-let-7b-5p	*	*	*		*	*	*
hsa-mir-101-3p	*	*	*		*	*	*
hsa-mir-186-5p	*	*	*	*	*	*
hsa-mir-27a-3p	*		*	*	*	*	*
hsa-mir-18a-5p	*	*	*	*		*	*
hsa-mir-652-3p	*	*		*	*	*	*
hsa-mir-484	*	*	*		*	*	*
hsa-mir-126-3p	*	*	*	*	*	*
hsa-mir-17-5p	*	*	*	*	*	*
hsa-mir-29a-3p	*	*	*	*	*	*
hsa-mir-142-3p	*	*	*	*	*	*
hsa-mir-146a-5p	*	*	*	*	*	*
hsa-mir-19b-3p	*	*	*	*	*	*
hsa-mir-25-3p	*	*	*	*	*	*
hsa-mir-451a	*	*	*		*	*	*
hsa-mir-30d-5p	*	*	*	*	*		*
hsa-mir-16-5p	*	*	*	*	*	*
hsa-mir-324-3p	*		*	*	*	*	*
hsa-mir-20a-5p	*	*	*	*	*	*
hsa-mir-221-3p	*		*	*	*	*	*
hsa-mir-20b-5p	*	*	*	*		*	*
hsa-mir-486-5p	*	*	*		*	*
hsa-mir-532-5p	*	*		*		*	*
hsa-mir-195-5p	*		*	*		*	*
hsa-mir-142-5p	*	*	*		*	*
hsa-mir-32-5p	*	*	*		*		*
hsa-mir-15a-5p	*	*	*		*		*
hsa-mir-107	*	*	*		*		*
hsa-mir-152-3p	*		*	*		*	*
hsa-mir-93-5p	*	*	*			*	*
hsa-mir-210-3p	*	*	*			*	*
hsa-mir-22-3p	*	*	*		*		*
hsa-mir-130b-3p		*	*	*		*	*
hsa-mir-130a-3p	*	*	*	*	*
hsa-mir-26b-5p	*	*	*	*	*
hsa-mir-145-5p	*		*		*	*	*
hsa-mir-423-3p	*	*	*		*		*
hsa-mir-342-3p	*	*	*		*	*
hsa-mir-335-5p	*		*	*	*		*
hsa-mir-374a-5p		*	*	*		*	*
hsa-let-7d-5p	*	*	*	*			*
hsa-let-7a-5p	*	*	*		*		*
hsa-mir-15b-5p	*	*	*	*	*
hsa-mir-574-3p	*			*	*	*
hsa-mir-345-5p			*	*		*	*
hsa-mir-376a-3p			*	*		*	*
hsa-mir-125a-5p	*		*		*	*
hsa-mir-324-5p	*	*		*		*
hsa-mir-375	*		*	*		*
hsa-mir-134-5p			*		*	*	*
hsa-mir-185-5p	*	*			*	*
hsa-mir-197-3p			*		*	*	*
hsa-let-7i-5p	*	*			*		*
hsa-mir-146b-5p		*	*	*		*
hsa-mir-423-5p	*	*		*	*
hsa-mir-122-5p	*			*	*	*
hsa-mir-133a-3p	*			*		*	*
hsa-mir-151a-3p		*	*		*		*
hsa-mir-151a-5p	*	*			*		*
hsa-let-7f-5p	*	*	*		*
hsa-mir-139-5p	*			*	*	*
hsa-mir-99b-5p	*		*	*		*
hsa-mir-660-5p		*	*			*	*
hsa-mir-424-5p	*	*	*		*
hsa-mir-150-5p	*			*	*	*
hsa-mir-26a-5p		*	*	*	*
hsa-mir-23a-3p	*	*	*		*
hsa-mir-28-5p	*		*	*		*
hsa-mir-28-3p	*			*		*	*
hsa-mir-140-3p	*	*			*	*
hsa-mir-363-3p	*	*			*	*
hsa-mir-361-5p			*	*			*
hsa-mir-410-3p			*	*			*
hsa-mir-143-3p	*			*			*
hsa-mir-181a-5p	*	*		*
hsa-mir-199a-5p	*		*		*
hsa-mir-127-3p			*	*		*
hsa-mir-128-3p	*			*			*
hsa-mir-483-5p				*		*	*
hsa-mir-99a-5p	*		*				*
hsa-mir-144-3p	*	*			*
hsa-mir-487b-3p			*	*			*
hsa-mir-140-5p	*		*			*
hsa-mir-23b-3p	*		*		*
hsa-mir-502-3p	*	*					*
hsa-mir-339-3p	*			*		*
hsa-mir-155-5p			*	*		*
hsa-mir-215-5p	*			*			*
hsa-let-7c-5p		*	*	*
hsa-mir-320b	*				*
hsa-mir-411-5p			*				*
hsa-mir-30a-3p				*			*
hsa-mir-224-5p			*				*
hsa-mir-17-3p			*				*
hsa-mir-30e-3p			*	*
hsa-mir-505-3p	*						*
hsa-mir-30a-5p				*			*
hsa-mir-100-5p		*					*
hsa-mir-199b-3p		*					*
hsa-mir-494-3p			*			*
hsa-mir-376c-3p				*		*
hsa-mir-181d-5p			*				*
hsa-mir-183-5p		*	*
hsa-mir-182-5p		*					*
hsa-mir-98-5p		*	*
hsa-mir-181b-5p			*				*
hsa-mir-744-5p				*		*
hsa-mir-125b-5p	*					*
hsa-mir-194-5p		*				*
hsa-mir-409-3p				*			*
hsa-mir-30e-5p	*	*
hsa-mir-339-5p		*	*
hsa-mir-376a-5p							*
hsa-mir-369-5p							*
hsa-mir-301b-3p							*
hsa-mir-323a-3p							*
hsa-mir-10b-5p							*
hsa-mir-196b-5p			*
hsa-mir-517b-3p							*
hsa-mir-299-3p							*
hsa-mir-24-2-5p							*
hsa-mir-335-3p							*
hsa-mir-16-2-3p							*
hsa-mir-148a-5p							*
hsa-mir-379-3p							*
hsa-mir-625-5p							*
hsa-mir-338-3p	*
hsa-mir-515-5p							*
hsa-mir-342-5p							*
hsa-mir-196a-5p							*
hsa-mir-942-5p				*
hsa-mir-512-3p							*
hsa-mir-181c-5p			*
hsa-mir-144-5p					*
hsa-mir-126-5p					*
hsa-mir-148b-5p							*
hsa-mir-223-5p							*
hsa-mir-10a-5p						*
hsa-mir-199b-5p			*
hsa-mir-330-3p			*
hsa-mir-370-3p							*
hsa-mir-433-3p			*
hsa-mir-483-3p							*
hsa-mir-337-3p							*
hsa-mir-656-3p							*
hsa-mir-125b-2-3p							*
hsa-mir-584-5p	*
hsa-mir-361-3p							*
hsa-mir-576-5p		*
hsa-mir-519c-3p							*
hsa-mir-191-3p							*
hsa-mir-452-5p							*
hsa-mir-425-5p			*
hsa-mir-432-5p			*
hsa-let-7e-5p							*
hsa-mir-136-3p							*
hsa-mir-516b-5p							*
hsa-mir-425-3p					*
hsa-mir-27b-5p							*
hsa-mir-628-5p							*
hsa-mir-204-5p							*
hsa-mir-93-3p							*
hsa-mir-181c-3p							*
hsa-mir-485-5p			*
hsa-mir-454-3p		*
hsa-mir-450a-5p			*
hsa-let-7d-3p					*
hsa-mir-330-5p							*
hsa-mir-21-3p							*
hsa-mir-454-5p							*
hsa-mir-369-3p							*
hsa-mir-378e
hsa-mir-1273a
hsa-mir-548ay-5p
hsa-mir-566
hsa-mir-1283
hsa-mir-33b-5p
hsa-mir-769-5p
hsa-mir-3615
hsa-mir-3158-3p
hsa-mir-185-3p
hsa-mir-421
hsa-mir-1246
hsa-mir-1285-3p
hsa-let-7a-3p
hsa-mir-340-5p
hsa-mir-431-5p
hsa-mir-3976
hsa-mir-3176
hsa-mir-18a-3p
hsa-mir-98-3p
hsa-mir-30d-3p
hsa-mir-493-5p
hsa-mir-582-3p
hsa-mir-574-5p
hsa-mir-1303
hsa-mir-151b
hsa-mir-4732-3p
hsa-mir-517c-3p
hsa-mir-378a-3p
hsa-mir-625-3p
hsa-mir-543
hsa-mir-424-3p
hsa-mir-3960
hsa-mir-130b-5p
hsa-mir-1304-3p
hsa-mir-1273e
hsa-mir-221-5p
hsa-mir-654-5p
hsa-mir-378d
hsa-mir-6131
hsa-mir-4433b-5p
hsa-mir-1323
hsa-mir-92b-3p
hsa-mir-1468-5p
hsa-mir-548k
hsa-mir-376b-3p
hsa-mir-539-3p
hsa-mir-487a-3p
hsa-mir-941
hsa-mir-26b-3p
hsa-mir-409-5p
hsa-mir-1273f
hsa-mir-380-3p
hsa-mir-1273h-5p
hsa-mir-2355-5p
hsa-mir-6073
hsa-mir-340-3p
hsa-mir-7706
hsa-mir-181a-3p
hsa-mir-1307-3p
hsa-mir-6852-5p
hsa-mir-589-5p
hsa-mir-7641
hsa-mir-431-3p
hsa-mir-1180-3p
hsa-mir-15b-3p
hsa-mir-1273h-3p
hsa-mir-641
hsa-mir-654-3p
hsa-mir-548o-3p
hsa-mir-377-3p
hsa-let-7f-2-3p
hsa-mir-450b-5p
hsa-mir-181a-2-3p
hsa-mir-874-3p
hsa-mir-493-3p
hsa-mir-4446-3p
hsa-mir-889-3p
hsa-mir-3688-3p
hsa-mir-3182
hsa-mir-501-3p
hsa-mir-7849-3p
hsa-mir-877-5p
hsa-mir-6837-3p
hsa-mir-411-3p
hsa-mir-106b-3p
hsa-mir-127-5p
hsa-mir-548ar-5p
hsa-mir-500a-3p
hsa-mir-497-5p
hsa-mir-542-3p
hsa-mir-1273g-3p
hsa-mir-1307-5p
hsa-mir-136-5p
hsa-mir-516a-5p
hsa-mir-381-3p
hsa-mir-378c
hsa-mir-374a-3p
hsa-mir-4284
hsa-mir-5010-5p
hsa-mir-145-3p
hsa-mir-671-3p
hsa-mir-323b-3p
hsa-mir-141-3p
hsa-mir-486-3p
hsa-mir-758-3p
hsa-mir-496
hsa-mir-146b-3p
