# Supplementary material for: RNA-sequencing analysis of umbilical cord plasma microRNAs from healthy newborns
Source: PLoS One. 2018 Dec 3;13(12):e0207952. doi: 10.1371/journal.pone.0207952 (PMC6277075; doi:10.1371/journal.pone.0207952)
Supplement: S3 File — a—acinar cell; b—adipocyte; c—ductal cell; d—endothelial; e—epithelial cell; f—fibroblast; g—hepatocyte; h—lymphatic EC; i—myocyte; j—neutrophil; k—smooth muscle cell; l—centroblast; m—memory B cell; n—monocyte; o—naïve B cell; p—NK cell; q—plasma B cell; and r—red blood cell. Cell types a—k are hematopoietic; Cell types l—r are hematopoietic. An asterix is plased in the column if the miRNA is found in the top 100 of miRNAs expressed in that cell type. Expression profiles for all cells taken from [18]. MiRNAs are included if they are identified in at least one cell type and are listed in order of average abundance across all samples (mean). SD—standard deviation. (CSV) [file pone.0207952.s004.csv]

	a	b	c	d	e	f	g	h	i	j	k	l	m	n	o	p	q	r
miR-486-5p											*					*	*		161763.3	94344.7
miR-26a-5p	*	*	*	*	*	*	*	*	*	*	*	*	*	*	*	*	*	*	20661.9	30672.6
miR-191-5p																			16490.3	20424.1
miR-10b-5p	*	*		*					*			*							12153.5	7266.3
miR-16-5p	*	*	*	*	*	*	*	*	*	*	*	*	*	*	*	*	*	*	10623.1	6033.9
miR-22-3p	*	*	*	*	*	*	*	*	*	*	*	*	*	*	*	*	*	*	8700.9	4876.3
miR-92a-3p	*	*	*	*	*	*	*	*	*	*	*		*	*	*	*	*	*	7429.9	4091.4
miR-181a-5p	*	*	*	*	*	*	*		*	*	*	*	*	*	*	*	*	*	7298.9	4639.6
miR-30e-5p																			6177.4	4176.6
miR-30d-5p	*	*	*	*	*	*	*	*	*	*	*	*	*		*	*	*		5826.6	4370.6
miR-451a	*			*			*		*	*	*						*		5488.5	2656.5
miR-21-5p	*	*	*	*	*	*	*	*	*	*	*	*	*	*	*	*	*	*	4710.1	5235.2
miR-143-3p	*	*	*	*	*	*	*	*		*	*	*	*	*	*	*	*	*	3822.9	1865
miR-126-5p					*				*		*						*		3353.5	3501.6
miR-186-5p			*		*	*		*	*	*	*		*		*	*	*		2409.4	1241.1
miR-10a-5p	*	*		*	*				*			*			*				2398.1	1069.3
miR-142-5p			*							*	*		*	*	*	*	*		2363.9	2108.8
let-7f-5p	*	*	*	*	*	*	*	*	*	*	*	*	*	*	*	*	*	*	2266.4	2063.1
miR-27b-3p	*	*	*	*	*	*	*	*	*		*	*	*		*			*	2081.3	706.8
miR-127-3p		*			*		*		*					*				*	2038.9	2836.3
miR-423-5p																			2007.1	1751.9
miR-192-5p	*			*				*			*		*				*		2004.4	925.6
miR-146a-5p			*	*	*				*	*	*		*		*	*		*	1593.5	1903.2
miR-146b-5p	*	*		*				*		*	*		*		*	*			1396.6	1381.7
miR-30a-5p	*	*	*	*	*	*	*	*	*			*				*		*	1391.8	1394.4
miR-101-3p	*	*	*	*		*		*		*	*	*	*			*	*		1359.4	832.2
let-7i-5p																			1149.8	742.3
miR-25-3p	*	*	*	*	*	*	*	*	*	*	*	*	*	*	*	*	*	*	1110.3	471.4
miR-151a-5p																			1070.1	1568.1
miR-148a-3p	*	*	*	*		*		*		*	*		*	*		*	*		1061	906.5
miR-151a-3p			*		*	*	*	*	*	*	*		*			*	*	*	1019.5	930
miR-148b-3p	*		*		*	*		*		*	*		*		*	*	*		988.8	1409.8
miR-103a-3p	*	*	*	*	*	*	*	*	*	*	*	*	*	*	*	*	*	*	969.6	772.6
miR-30c-5p	*		*	*	*	*	*	*	*	*	*	*	*	*	*	*	*		797.4	1088.8
miR-26b-5p	*	*	*	*	*	*	*	*	*	*	*	*	*	*	*	*	*	*	758.1	829.9
miR-93-5p	*	*	*	*	*	*	*	*	*	*	*	*	*	*	*	*	*	*	690.9	263.4
let-7a-5p	*	*	*	*	*	*	*	*	*	*	*	*	*	*	*	*	*	*	572.4	559.7
miR-126-3p	*			*	*			*	*		*				*		*	*	548.3	648.4
miR-409-3p					*		*											*	527.8	485.7
miR-423-3p																			505.1	435.3
miR-128-3p																			475.8	1166.2
miR-140-3p																			469	119.5
miR-28-3p																			452.4	397.4
miR-425-5p			*		*	*		*	*	*	*		*	*	*	*	*		436	498.4
miR-199b-3p																			418	453.2
miR-19b-3p	*	*	*	*	*	*	*	*	*	*	*	*	*	*	*	*	*	*	409.6	144.5
miR-107	*	*	*	*	*	*	*	*	*	*	*	*	*	*	*	*	*	*	387.8	187.6
miR-125a-5p	*	*	*	*	*	*		*	*	*	*	*	*	*	*	*	*	*	376.9	422.7
miR-130a-3p	*	*		*	*	*	*	*	*		*	*					*	*	373	337.9
miR-222-3p		*	*	*	*	*	*	*	*	*	*	*	*	*	*	*	*	*	367	405.6
miR-320a	*	*	*	*	*	*	*	*	*	*	*	*	*		*	*	*	*	354.4	187.3
miR-29a-3p	*	*	*	*	*	*	*	*	*	*	*	*	*	*	*	*	*	*	348.5	859.5
miR-381-3p																			339.5	359.4
miR-221-3p	*	*	*	*	*	*	*	*	*	*	*	*	*	*	*	*		*	334.4	390.6
let-7g-5p	*	*	*	*	*	*	*	*	*	*	*	*	*	*	*	*	*	*	317.1	173.7
miR-181b-5p																			305.4	308.3
miR-411-5p																			292	340.1
miR-15a-5p	*	*	*	*	*	*	*	*	*	*	*	*	*	*	*	*	*	*	291.3	117.3
miR-181c-5p															*				285.3	313.2
miR-224-5p		*		*	*	*		*	*									*	283	581
miR-223-3p	*		*	*					*	*	*		*	*	*	*	*	*	282.1	438.1
miR-182-5p						*													275.1	108.7
miR-410-3p																			271.6	251.9
miR-136-3p																			268.9	308.1
miR-144-3p									*								*		267.1	110.4
miR-142-3p	*		*	*						*	*		*	*	*	*	*		262.1	339
miR-654-3p																			261.3	312.2
miR-27a-3p	*	*	*	*	*	*	*	*	*	*	*	*	*	*	*	*	*	*	221.8	236.9
miR-378a-3p			*		*	*		*	*	*	*	*			*	*			217	82.2
let-7c-5p																			212.9	344
miR-151b																			211.4	298.9
miR-92b-3p																			210.5	346.6
miR-204-5p									*									*	197.3	496.4
miR-340-5p																			190.6	171.7
miR-363-3p			*							*	*		*		*	*	*		189.8	96
miR-301a-3p		*	*			*					*					*	*		183.6	168.2
miR-6131																			180.5	126.8
miR-23a-3p	*	*	*	*	*	*	*	*	*	*	*	*	*	*	*	*	*	*	178.3	252.4
miR-199a-5p	*	*	*	*			*				*	*						*	160.9	253.3
miR-150-5p			*	*						*	*		*		*	*			160.1	61.8
miR-30b-5p	*	*	*	*	*	*	*	*	*	*	*	*	*	*	*	*	*		159.8	175.9
miR-106b-3p																			158.3	73.7
miR-484			*						*	*	*		*		*	*	*		156.6	106.3
miR-144-5p																			153.3	61.7
miR-125b-5p	*	*	*	*	*	*	*	*	*			*			*	*		*	151.1	337.6
miR-19a-3p	*	*	*	*	*	*	*	*	*	*	*	*	*	*	*	*	*		145.6	69.2
let-7d-5p	*	*	*	*	*	*	*	*	*	*	*	*	*	*	*	*	*	*	129.6	155.2
miR-99b-5p		*			*	*	*		*									*	117.3	83.2
miR-421																			114.3	95.8
miR-16-2-3p																			113.9	43.7
miR-1307-5p																			111.8	61.8
miR-98-5p																			109.8	127.9
miR-130b-3p	*	*	*	*	*		*	*	*	*	*		*		*	*	*	*	109.6	111
miR-432-5p										*				*					108.3	87.6
miR-744-5p																			99.1	110.3
miR-15b-5p	*	*	*	*	*	*	*	*	*	*	*	*	*	*	*	*	*	*	97.4	133.5
miR-17-5p	*	*	*	*	*	*	*	*	*	*	*	*	*		*	*	*	*	94.5	122.2
miR-342-3p		*	*	*	*	*	*		*	*	*		*		*	*			87.3	65
let-7b-5p	*	*	*	*	*	*	*	*	*	*	*	*	*	*		*	*	*	80.1	104.4
miR-29c-3p	*	*	*	*	*	*	*	*	*	*	*	*	*	*	*	*	*	*	75.6	172.9
