# Supplementary material for: RNA-sequencing analysis of umbilical cord plasma microRNAs from healthy newborns
Source: PLoS One. 2018 Dec 3;13(12):e0207952. doi: 10.1371/journal.pone.0207952 (PMC6277075; doi:10.1371/journal.pone.0207952)
Supplement: S4 File — (CSV) [file pone.0207952.s005.csv]

MIRNA	MODIFICATION_TYPE	MODIFICATION_ARM	MODIFICATION_PATTERN	MODIFICATION_POSITION	INTERNAL_MOD_TYPE	INTERNAL_MOD_PATTERN	INTERNAL_MOD_POSITION	DOUBLED	processed.counts
hsa-mir-26a-5p	mod	3p	AGUU	0	-	-	-	-	1
hsa-mir-410-3p	mod	5p	AAG	0	-	-	-	-	2
hsa-mir-140-3p	mod	3p	AAA	2	-	-	-	-	4
hsa-mir-654-3p	mod	5p	G	0	-	-	-	-	1
hsa-mir-423-5p	mod	3p	CGCCUUUAUU	-6	-	-	-	-	1
hsa-mir-342-5p	mod	3p	UAGGA	-1	-	-	-	-	1
hsa-mir-378d	mod	5p	C	0	-	-	-	-	68
hsa-mir-451a	mod	3p	CGUUG	-3	-	-	-	-	5
hsa-mir-486-5p	mod	3p	UGGAAUUUCCUCGG	1	-	-	-	-	1
hsa-mir-146a-5p	mod	5p	GUUCUCGUGG	-10	-	-	-	-	2
hsa-mir-191-3p	mod	3p	AAC	1	-	-	-	-	1
hsa-mir-484	mod	3p	AG	0	-	-	-	-	4
hsa-mir-93-5p	mod	3p	AU	1	-	-	-	yes	1
hsa-mir-4419a	mod	5p	GUGGCGC	-36	-	-	-	-	1
hsa-mir-126-3p	mod	5p	CGGAU	-6	-	-	-	-	2
hsa-mir-125b-5p	adar	3p	G	0	-	-	-	-	72
hsa-mir-99a-5p	mod	5p	CGAUC	-5	-	-	-	-	1
hsa-mir-582-3p	mod	5p	UAACCU	0	-	-	-	-	4
hsa-mir-181a-5p	mod	3p	A	-4	-	-	-	-	4
hsa-mir-181a-5p	mod	3p	UUGCUU	-5	-	-	-	yes	1
hsa-mir-486-5p	mod	3p	UGGAAUUCGGCGCC	1	-	-	-	-	1
hsa-mir-103a-3p	mod	3p	C	0	-	-	-	-	63
hsa-mir-26a-5p	mod	5p	CGUUGUUA	-5	-	-	-	-	1
hsa-mir-320a	mod	3p	UAU	0	-	-	-	-	4
hsa-mir-431-3p	mod	5p	GUC	-9	-	-	-	-	1
hsa-mir-425-5p	mod	5p	UCCCGUGU	-8	-	-	-	-	1
hsa-mir-181a-5p	mod	3p	UAGU	-3	-	-	-	-	2
hsa-mir-30d-5p	mod	3p	UU	3	-	-	-	-	64
hsa-mir-130a-3p	mod	3p	AG	2	-	-	-	-	1
hsa-let-7b-5p	mod	3p	AC	0	-	-	-	-	2
hsa-mir-486-5p	mod	3p	UGGAAAUCCUCGG	1	-	-	-	-	2
hsa-mir-409-3p	mod	5p	GUCCGACGAU	-11	-	-	-	-	2
hsa-mir-192-5p	mod	3p	AAA	2	-	-	-	-	6
hsa-mir-1273h-5p	mod	3p	C	-19	-	-	-	yes	1
hsa-mir-126-3p	mod	3p	AAGGAG	-2	-	-	-	-	1
hsa-mir-19b-3p	mod	5p	UGC	0	-	-	-	-	1
hsa-mir-29c-3p	mod	3p	CUU	-2	-	-	-	-	1
hsa-mir-24-3p	mod	5p	UU	0	-	-	-	-	2
hsa-mir-92a-3p	mod	3p	AUAG	1	-	-	-	-	2
hsa-mir-191-5p	mod	3p	GAAUCUC	4	-	-	-	-	1
hsa-mir-30e-5p	mod	3p	GU	1	-	-	-	-	8
hsa-mir-22-3p	mod	5p	CCAGUCCGACAAUC	-14	-	-	-	-	1
hsa-mir-93-5p	mod	3p	CCUGUACUGAGC	2	-	-	-	yes	2
hsa-mir-128-3p	mod	3p	U	3	-	-	-	yes	1
hsa-mir-144-3p	mod	3p	GAGAAGAC	-2	-	-	-	-	1
hsa-mir-30a-5p	mod	3p	U	0	-	-	-	-	5
hsa-mir-30e-5p	mod	5p	AGG	0	-	-	-	-	1
hsa-mir-152-3p	mod	3p	U	1	-	-	-	-	1
hsa-mir-101-3p	mod	3p	GCU	-1	-	-	-	-	3
hsa-mir-101-5p	mod	3p	UUGC	-4	-	-	-	-	1
hsa-mir-103a-3p	-	-	-	-	adar	G	7	-	1
hsa-mir-30c-5p	mod	3p	UGAGGUAUUAG	2	-	-	-	-	2
hsa-mir-125a-5p	-	-	-	-	-	-	-	-	2611
hsa-mir-517c-3p	mod	3p	UUCU	-40	-	-	-	-	1
hsa-mir-181b-5p	mod	3p	UU	-1	-	-	-	yes	1
hsa-mir-338-3p	mod	3p	A	0	-	-	-	-	12
hsa-mir-1307-5p	mod	5p	GGGG	-6	-	-	-	-	1
hsa-mir-140-3p	mod	3p	GA	2	-	-	-	-	21
hsa-mir-451a	mod	5p	CCCGUGG	-5	-	-	-	-	1
hsa-mir-320a	mod	3p	UUA	1	-	-	-	yes	1
hsa-mir-369-3p	mod	3p	G	0	-	-	-	yes	1
hsa-mir-140-3p	mod	3p	UU	2	-	-	-	-	6
hsa-mir-30a-5p	mod	3p	UUGGAAUUUCGGG	1	-	-	-	-	1
hsa-mir-126-5p	mod	3p	CCGAG	-4	-	-	-	-	1
hsa-mir-101-3p	mod	3p	CC	0	-	-	-	-	311
hsa-mir-486-5p	mod	3p	AUUUUCUCG	6	-	-	-	-	1
hsa-mir-127-3p	mod	3p	A	2	-	-	-	yes	2
hsa-mir-9-3p	mod	3p	CCAGUA	-4	-	-	-	-	1
hsa-mir-30c-5p	mod	3p	GU	0	-	-	-	yes	1
hsa-mir-92a-3p	-	-	-	-	-	-	-	-	19363
hsa-mir-3913-5p	mod	3p	CUGU	-5	-	-	-	-	1
hsa-let-7a-3p	mod	3p	A	2	-	-	-	-	1
hsa-mir-320a	mod	3p	UUUU	0	-	-	-	yes	4
hsa-mir-98-3p	-	-	-	-	-	-	-	-	1
hsa-mir-28-3p	mod	3p	AU	2	-	-	-	-	1
hsa-mir-146a-5p	mod	5p	CGGGGAC	-7	-	-	-	-	1
hsa-mir-150-5p	mod	5p	CCGUG	-6	-	-	-	-	1
hsa-mir-127-3p	mod	3p	UUUACU	1	-	-	-	-	1
hsa-mir-181a-5p	adar	5p	xxxG	0	-	-	-	-	10
hsa-mir-128-3p	mod	3p	AA	1	-	-	-	-	59
hsa-mir-142-5p	mod	3p	UUAC	-4	-	-	-	-	3
hsa-mir-451b	mod	5p	A	8	-	-	-	-	1
hsa-mir-26b-5p	mod	3p	CU	2	-	-	-	-	1
hsa-mir-361-5p	mod	3p	CU	2	-	-	-	yes	1
hsa-mir-26a-5p	mod	3p	UGGAAUUCGUUGCC	1	-	-	-	-	1
hsa-mir-151a-5p	mod	3p	A	2	-	-	-	yes	2
hsa-mir-125b-5p	mod	3p	AA	1	-	-	-	-	22
hsa-mir-320a	mod	3p	UA	0	-	-	-	yes	1
hsa-mir-4300	mod	3p	UGUAGAAUAAGUGGGAGGC	-41	-	-	-	yes	1
hsa-mir-146b-5p	mod	3p	UA	3	-	-	-	-	16
hsa-mir-151a-5p	mod	3p	AAU	2	-	-	-	-	1
hsa-mir-199b-3p	mod	3p	UGGAAUUCCGGGUGC	0	-	-	-	yes	1
hsa-mir-486-5p	mod	3p	GAG	-4	-	-	-	-	6
hsa-mir-191-5p	mod	3p	AUA	1	-	-	-	-	1
hsa-mir-935	-	-	-	-	-	-	-	-	10
hsa-mir-106b-3p	mod	3p	AG	1	-	-	-	-	11
hsa-mir-132-5p	adar	5p	xG	-1	-	-	-	-	1
hsa-mir-451a	mod	3p	G	1	-	-	-	-	40
hsa-mir-654-3p	mod	3p	CCCAUUUGU	-4	-	-	-	-	1
hsa-mir-423-5p	mod	3p	AU	0	-	-	-	yes	1
hsa-mir-484	mod	5p	CCCGUG	-7	-	-	-	-	1
hsa-mir-181d-5p	mod	3p	AU	-1	-	-	-	-	1
hsa-mir-486-5p	mod	3p	GAGAGU	-3	-	-	-	-	1
hsa-mir-140-3p	mod	3p	UGGAAUUUCUGG	2	-	-	-	-	1
hsa-mir-155-5p	mod	3p	UU	-1	-	-	-	-	3
hsa-mir-532-5p	mod	3p	AA	1	-	-	-	-	10
hsa-mir-22-3p	mod	3p	GUGU	-3	-	-	-	-	2
hsa-mir-26a-5p	mod	3p	AC	-2	-	-	-	-	1
hsa-mir-24-2-5p	-	-	-	-	-	-	-	-	138
hsa-mir-486-5p	mod	3p	AGGGAUAUUCGGGG	1	-	-	-	-	1
hsa-mir-152-5p	mod	3p	A	2	-	-	-	-	1
hsa-mir-146a-5p	mod	3p	UUU	3	-	-	-	-	5
hsa-mir-320a	mod	3p	CA	0	-	-	-	yes	3
hsa-mir-140-3p	mod	5p	AGCGUCG	-11	-	-	-	-	1
hsa-mir-127-3p	mod	5p	ACAGUCCGACGAUC	-14	-	-	-	-	9
hsa-mir-8063	mod	5p	UGA	-21	-	-	-	-	1
hsa-mir-92a-3p	mod	3p	ACAUU	1	-	-	-	-	1
hsa-mir-192-5p	mod	5p	CUGU	0	-	-	-	-	4
hsa-mir-23a-3p	mod	5p	C	0	-	-	-	-	304
hsa-mir-182-5p	mod	3p	U	-2	-	-	-	-	2
hsa-mir-320a	adar	3p	G	1	-	-	-	yes	15
hsa-mir-181c-5p	mod	3p	CG	-2	-	-	-	yes	1
hsa-mir-186-5p	mod	3p	CCU	-2	-	-	-	-	1
hsa-mir-92a-3p	mod	3p	GCGACC	0	-	-	-	-	1
hsa-mir-210-5p	mod	5p	C	0	-	-	-	-	1
hsa-mir-29c-3p	mod	3p	U	2	-	-	-	-	2
hsa-mir-30d-5p	mod	3p	UGA	-4	-	-	-	-	1
hsa-mir-486-5p	mod	3p	UUUUUUUUGUAGU	1	-	-	-	-	1
hsa-mir-127-3p	mod	3p	AAU	0	-	-	-	yes	1
hsa-mir-92b-3p	mod	3p	AA	0	-	-	-	-	17
hsa-mir-27b-3p	mod	3p	UGGAAUUCGUGCCAA	1	-	-	-	-	1
hsa-mir-27b-3p	-	-	-	-	adar	G	6	-	6
hsa-mir-423-3p	mod	3p	AU	0	-	-	-	yes	2
hsa-mir-30e-5p	mod	5p	UU	0	-	-	-	-	10
hsa-mir-126-5p	mod	3p	CA	14	-	-	-	-	1
hsa-mir-486-5p	mod	3p	UGGAAUUCAAUUUC	1	-	-	-	-	1
hsa-mir-191-5p	mod	3p	AG	1	-	-	-	-	1
hsa-mir-33a-5p	mod	3p	AAGAUUUCGGAU	11	-	-	-	yes	1
hsa-mir-92b-3p	mod	3p	UAA	-3	-	-	-	-	1
hsa-mir-28-5p	mod	3p	U	0	-	-	-	-	1
hsa-mir-181a-5p	mod	3p	C	-1	-	-	-	yes	1
hsa-mir-320a	mod	3p	UUUUU	1	-	-	-	-	2
hsa-mir-378d	mod	3p	CGGCA	-1	-	-	-	-	31
hsa-mir-92a-3p	mod	3p	AUAU	0	-	-	-	-	1
hsa-mir-520d-3p	mod	5p	GAC	-1	-	-	-	-	1
hsa-mir-137	mod	3p	A	0	-	-	-	-	3
hsa-mir-423-5p	mod	3p	A	-1	-	-	-	yes	1
hsa-mir-197-3p	mod	3p	CGC	-2	-	-	-	-	2
hsa-mir-26a-5p	mod	5p	CCCCUCUUCC	-6	-	-	-	-	1
hsa-mir-566	mod	5p	A	33	-	-	-	-	7
hsa-mir-486-5p	mod	3p	UGUAGUACUCUCGGG	0	-	-	-	-	1
hsa-mir-210-3p	mod	3p	U	2	-	-	-	-	10
hsa-mir-26a-5p	mod	5p	UUC	1	-	-	-	-	1
hsa-mir-431-3p	mod	5p	CAGU	0	-	-	-	-	3
hsa-mir-532-5p	mod	3p	AU	1	-	-	-	-	7
hsa-mir-188-5p	mod	3p	AU	0	-	-	-	-	1
hsa-mir-10b-5p	mod	3p	AAUGGAAUUCUUUC	0	-	-	-	-	1
hsa-mir-146a-5p	mod	5p	CGAUC	-5	-	-	-	-	1
hsa-mir-127-3p	mod	3p	UACA	1	-	-	-	-	1
hsa-mir-223-3p	mod	5p	CGGUGUUGUAGGACU	-16	-	-	-	-	1
hsa-mir-451a	mod	3p	AACAUUCAUUGUUG	0	-	-	-	yes	1
hsa-mir-223-3p	mod	5p	UGG	0	-	-	-	-	2
hsa-mir-665	mod	3p	UUAAAAA	1	-	-	-	-	1
hsa-mir-144-5p	mod	5p	U	0	-	-	-	-	2
hsa-mir-6894-5p	mod	5p	C	-1	-	-	-	-	2
hsa-let-7f-5p	mod	3p	CGUA	-3	-	-	-	-	3
hsa-mir-101-3p	mod	5p	ACAGUCCGACGAUC	-15	-	-	-	-	1
hsa-mir-181a-5p	mod	3p	UUGGGAAUUC	3	-	-	-	-	1
hsa-mir-409-3p	mod	3p	AAU	2	-	-	-	yes	1
hsa-let-7i-5p	mod	3p	CCCGUUU	-5	-	-	-	-	1
hsa-let-7f-5p	mod	5p	CC	-5	-	-	-	-	1
hsa-mir-486-5p	mod	3p	UUUAU	1	-	-	-	yes	1
hsa-let-7c-5p	mod	3p	CU	1	-	-	-	-	1
hsa-mir-140-3p	mod	3p	GA	3	-	-	-	-	4
hsa-mir-26a-5p	mod	3p	UGGAC	1	-	-	-	yes	6
hsa-mir-502-3p	-	-	-	-	-	-	-	-	32
hsa-mir-10b-5p	mod	5p	GUGG	-4	-	-	-	-	1
hsa-mir-432-5p	mod	3p	G	-2	-	-	-	-	1
hsa-mir-26a-5p	mod	5p	CGUG	-5	-	-	-	-	590
hsa-mir-130a-3p	mod	3p	UCA	-3	-	-	-	-	2
hsa-mir-1285-3p	mod	3p	CGAC	-5	-	-	-	-	1
hsa-mir-93-3p	mod	3p	A	3	-	-	-	-	1
hsa-mir-132-5p	mod	5p	CGUUCCCGUGG	-11	-	-	-	-	1
hsa-mir-127-3p	mod	3p	UAU	1	-	-	-	-	147
hsa-mir-107	mod	3p	CGCU	-7	-	-	-	-	1
hsa-mir-146b-5p	mod	5p	CCGUGG	-6	-	-	-	-	1
hsa-mir-127-3p	mod	3p	UUAA	1	-	-	-	-	21
hsa-mir-423-3p	mod	5p	CAC	-2	-	-	-	-	1
hsa-mir-138-5p	mod	5p	U	0	-	-	-	-	7
hsa-mir-378c	adar	5p	G	0	-	-	-	-	1
hsa-mir-324-3p	mod	3p	UC	1	-	-	-	-	1
hsa-mir-148a-3p	mod	3p	U	3	-	-	-	yes	4
hsa-mir-222-3p	mod	3p	UUAAUU	5	-	-	-	yes	1
hsa-mir-10b-5p	mod	3p	CAAAA	-6	-	-	-	-	2
hsa-mir-423-5p	mod	3p	AUUU	2	-	-	-	-	1
hsa-mir-182-5p	mod	3p	CUGAAUUC	4	-	-	-	-	1
hsa-mir-128-3p	mod	3p	AAA	0	-	-	-	-	6
hsa-mir-370-3p	mod	3p	A	-1	-	-	-	-	2
hsa-mir-210-3p	mod	3p	AAAU	1	-	-	-	-	1
hsa-mir-30e-5p	mod	3p	CAGCAU	-2	-	-	-	-	1
hsa-mir-107	mod	3p	A	-4	-	-	-	-	1
hsa-let-7g-5p	mod	3p	A	2	-	-	-	-	2
hsa-mir-146b-3p	mod	3p	U	3	-	-	-	-	1
hsa-mir-409-3p	mod	5p	AGUCCGACGAU	-12	-	-	-	-	1
hsa-mir-18a-3p	mod	3p	A	0	-	-	-	-	1
hsa-mir-22-3p	mod	3p	CGU	-2	-	-	-	-	7
hsa-mir-25-3p	mod	5p	CGAGA	-5	-	-	-	-	1
hsa-mir-26b-5p	mod	3p	AAA	1	-	-	-	-	1
hsa-mir-146a-5p	mod	3p	AUU	1	-	-	-	-	8
hsa-mir-517c-3p	mod	3p	CGUG	-4	-	-	-	yes	1
hsa-mir-26a-5p	mod	3p	AGCU	-3	-	-	-	-	14
hsa-mir-502-3p	mod	5p	AGGCGCCGCCGC	-13	-	-	-	-	1
hsa-mir-548j-5p	mod	5p	C	0	-	-	-	-	1
hsa-mir-192-5p	mod	3p	UUU	2	-	-	-	-	1
hsa-mir-183-5p	mod	5p	UAUU	0	-	-	-	-	1
hsa-mir-2278	mod	3p	AUU	2	snp	U	12	-	1
hsa-mir-484	mod	3p	CCUGUACUGAGC	1	-	-	-	-	1
hsa-mir-873-5p	mod	3p	UUCU	-6	-	-	-	-	1
hsa-mir-423-5p	mod	5p	CCCGUGGUUAU	-7	-	-	-	-	1
hsa-mir-142-5p	mod	3p	UCU	-5	-	-	-	-	5
hsa-mir-30c-5p	mod	3p	AU	0	-	-	-	-	2
hsa-mir-21-5p	mod	3p	CCU	0	-	-	-	-	140
hsa-mir-451a	mod	3p	U	2	-	-	-	yes	7
hsa-mir-501-3p	mod	5p	C	-16	-	-	-	-	1
hsa-mir-92b-3p	mod	3p	UG	0	-	-	-	-	1
hsa-mir-425-3p	mod	5p	AUCU	0	-	-	-	-	1
hsa-mir-143-3p	mod	5p	UU	0	-	-	-	-	12
hsa-mir-223-3p	mod	3p	GC	-3	-	-	-	-	1
hsa-mir-186-5p	mod	3p	UGAAAUUUUGGG	3	-	-	-	-	1
hsa-mir-151a-5p	mod	5p	CGC	1	-	-	-	-	1
hsa-mir-10b-5p	mod	5p	C	-1	-	-	-	-	22
hsa-mir-144-3p	mod	3p	CUAC	-4	-	-	-	-	1
hsa-mir-92b-3p	mod	3p	AU	-1	-	-	-	-	14
hsa-mir-320a	mod	3p	U	2	-	-	-	-	180
hsa-let-7f-5p	mod	5p	C	0	-	-	-	-	3
hsa-mir-22-3p	mod	3p	CCUGA	-4	-	-	-	yes	3
hsa-mir-151a-3p	mod	3p	UUAG	1	-	-	-	-	1
hsa-mir-222-3p	mod	3p	UUAUCU	5	-	-	-	yes	1
hsa-mir-127-3p	mod	3p	UAAU	2	-	-	-	yes	1
hsa-mir-7641	mod	3p	UGAAUUC	24	-	-	-	yes	1
hsa-mir-148b-3p	mod	3p	UAU	1	-	-	-	yes	1
hsa-mir-486-5p	mod	3p	ACGACG	-4	-	-	-	-	1
hsa-mir-8485	mod	3p	GUGUGUG	-62	-	-	-	yes	1
hsa-mir-125a-5p	mod	5p	CCCGU	-7	-	-	-	-	1
hsa-mir-451a	mod	5p	CACCA	0	-	-	-	-	2
hsa-mir-4460	mod	3p	GGGAUUGC	27	-	-	-	yes	1
hsa-mir-93-5p	mod	3p	UCGCAGCACGUAAAUAU	-6	-	-	-	-	1
hsa-mir-4284	mod	3p	AAACA	1	-	-	-	yes	2
hsa-mir-190a-5p	mod	3p	CGGU	-3	-	-	-	-	1
hsa-mir-320a	mod	3p	UUUU	2	-	-	-	-	1
hsa-mir-151b	mod	5p	GUCCGACGAU	-11	-	-	-	-	1
hsa-mir-425-5p	mod	5p	CGAUCAUU	-4	-	-	-	-	1
hsa-mir-92b-3p	mod	3p	UAG	1	-	-	-	-	1
hsa-mir-191-5p	mod	5p	CUGU	-6	-	-	-	-	1
hsa-mir-425-3p	mod	3p	A	0	-	-	-	yes	1
hsa-mir-323b-3p	-	-	-	-	-	-	-	-	97
hsa-mir-132-5p	mod	5p	C	-1	-	-	-	-	1
hsa-mir-769-5p	mod	3p	ACU	1	-	-	-	-	1
hsa-mir-26a-5p	mod	5p	UCCCUGU	-7	-	-	-	-	1
hsa-mir-30d-5p	mod	3p	GAGCG	-2	-	-	-	-	1
hsa-mir-486-5p	mod	3p	AACAAGA	1	-	-	-	-	1
hsa-mir-486-5p	mod	3p	AAUCCCGCC	1	-	-	-	-	1
hsa-mir-21-5p	mod	3p	CCUACAAACAG	4	-	-	-	-	1
hsa-mir-103a-3p	mod	3p	UC	1	-	-	-	yes	3
hsa-mir-30c-5p	mod	5p	ACCACGUUCCCGUG	-15	-	-	-	-	2
hsa-mir-423-5p	mod	5p	CGAU	-5	-	-	-	-	2
hsa-mir-486-5p	mod	3p	AUGGAAUUCUUCUC	1	-	-	-	-	29
hsa-mir-5688	mod	3p	UUGAAAACCCU	-9	-	-	-	yes	1
hsa-mir-186-5p	mod	5p	ACCGUCCGACGA	-14	-	-	-	-	3
hsa-mir-19b-3p	mod	3p	CCCCUGA	-6	-	-	-	-	9
hsa-mir-21-5p	mod	5p	C	1	-	-	-	-	11
hsa-mir-186-5p	mod	3p	GGAAUUCGGGUGC	2	-	-	-	-	2
hsa-mir-92b-3p	mod	3p	UGUU	1	-	-	-	-	1
hsa-mir-93-3p	mod	3p	U	1	-	-	-	yes	2
hsa-mir-22-3p	mod	3p	CCCUGU	-5	-	-	-	yes	1
hsa-mir-423-5p	mod	3p	CGCCUUAAU	-6	-	-	-	-	1
hsa-mir-411-5p	mod	5p	CUCGUG	-1	-	-	-	-	2
hsa-mir-148b-3p	mod	3p	A	0	-	-	-	yes	1
hsa-mir-30d-5p	mod	3p	GUU	1	-	-	-	-	1
hsa-mir-16-5p	mod	5p	UUCCCGUGG	-9	-	-	-	-	3
hsa-mir-324-3p	adar	5p	xG	-7	-	-	-	-	1
hsa-mir-224-5p	mod	3p	UG	2	-	-	-	-	1
hsa-mir-7641	mod	5p	CGC	6	-	-	-	-	1
hsa-mir-766-3p	mod	3p	UU	1	-	-	-	yes	1
hsa-mir-197-3p	mod	5p	CUGUUCCCGUGG	-12	-	-	-	-	2
hsa-mir-146b-5p	mod	3p	U	3	-	-	-	yes	99
hsa-mir-423-3p	mod	3p	UCAGU	-5	-	-	-	yes	1
hsa-mir-138-5p	mod	3p	A	0	-	-	-	yes	9
hsa-mir-181b-5p	mod	3p	AU	0	-	-	-	yes	8
hsa-mir-1277-5p	mod	3p	CUGU	-1	-	-	-	-	1
hsa-mir-146a-5p	-	-	-	-	adar	G	16	-	1
hsa-mir-146b-5p	mod	3p	UUUU	3	-	-	-	-	3
hsa-mir-144-3p	mod	3p	GGAGGAU	-2	-	-	-	-	1
hsa-mir-23a-3p	mod	3p	GA	2	-	-	-	-	1
hsa-mir-486-5p	mod	3p	CCCU	2	-	-	-	-	1
hsa-mir-26b-5p	mod	5p	ACGAUCUUCC	-6	-	-	-	-	1
hsa-mir-423-3p	mod	3p	AU	1	-	-	-	-	6
hsa-mir-423-5p	mod	3p	UAAU	2	-	-	-	yes	1
hsa-mir-185-3p	mod	3p	U	-2	-	-	-	-	1
hsa-mir-93-5p	mod	5p	GAGG	-4	-	-	-	-	1
hsa-mir-142-5p	mod	3p	UGGAAUUCUUCUGG	-2	-	-	-	-	1
hsa-mir-93-5p	mod	5p	ACGA	-6	-	-	-	-	1
hsa-mir-26a-5p	mod	3p	AUC	1	-	-	-	-	1
hsa-mir-191-5p	mod	3p	AAAU	1	-	-	-	-	2
hsa-mir-138-5p	mod	3p	CU	2	-	-	-	-	1
hsa-mir-143-3p	mod	3p	CGCUAA	-4	-	-	-	-	2
hsa-mir-5096	mod	5p	A	-2	-	-	-	-	1
hsa-mir-3619-3p	mod	3p	CACGGGAAGUGU	-14	-	-	-	yes	1
hsa-mir-22-3p	mod	3p	AGU	-2	-	-	-	-	2
hsa-mir-432-5p	mod	3p	UA	-1	-	-	-	-	1
hsa-mir-151a-5p	mod	3p	GAAUUUCGGG	4	-	-	-	-	2
hsa-mir-100-5p	mod	5p	UCCCGUGG	-8	-	-	-	-	1
hsa-mir-146b-5p	mod	3p	AUAU	1	-	-	-	-	1
hsa-mir-30d-5p	mod	3p	AU	3	-	-	-	-	6
hsa-mir-140-3p	mod	5p	AG	1	-	-	-	-	1
hsa-mir-191-5p	mod	3p	AUCU	1	-	-	-	-	1
hsa-mir-330-5p	mod	3p	A	1	-	-	-	-	5
hsa-mir-504-5p	mod	5p	C	0	-	-	-	-	1
hsa-mir-26a-5p	mod	3p	C	1	-	-	-	-	229
hsa-mir-423-5p	mod	5p	CACGUCCCGUGG	-12	-	-	-	-	1
hsa-mir-548z	-	-	-	-	adar	G	6	-	1
hsa-mir-140-3p	mod	3p	AAAA	2	-	-	-	yes	1
hsa-mir-486-5p	mod	3p	UAGAAUUUUCUCGGG	0	-	-	-	-	1
hsa-mir-140-3p	mod	5p	CGUUCCCGUGG	-10	-	-	-	-	5
hsa-mir-500a-3p	mod	5p	C	0	-	-	-	-	53
hsa-mir-191-5p	mod	3p	CCCUG	-4	-	-	-	-	1
hsa-mir-126-3p	mod	5p	UCCACACGUUCCCGUUG	-17	-	-	-	-	1
hsa-mir-7641	mod	5p	C	3	-	-	-	-	2
hsa-mir-4433b-5p	mod	5p	C	0	-	-	-	-	28
hsa-mir-432-5p	mod	3p	UUA	1	-	-	-	-	1
hsa-mir-30e-5p	mod	3p	A	-3	-	-	-	-	2
hsa-mir-486-5p	mod	3p	UAGAU	-1	-	-	-	-	2
hsa-mir-451a	mod	5p	CCCGU	-7	-	-	-	-	26
hsa-mir-93-5p	mod	3p	U	0	-	-	-	yes	18
hsa-mir-152-3p	mod	5p	UCAU	0	-	-	-	-	2
hsa-mir-134-5p	mod	3p	CGGGAA	-4	-	-	-	-	1
hsa-mir-7641	mod	3p	UGA	24	-	-	-	-	1
hsa-mir-486-5p	mod	3p	AUUUAUUUU	1	-	-	-	-	1
hsa-mir-1273h-5p	mod	5p	CUGU	0	-	-	-	-	1
hsa-mir-30b-5p	mod	5p	UGG	0	-	-	-	-	2
hsa-mir-130a-3p	mod	5p	UCCACCACGUUCCCGUG	-18	-	-	-	-	2
hsa-mir-758-3p	mod	3p	CACC	-3	-	-	-	-	5
hsa-mir-126-5p	mod	3p	AUGGAAUUCCGGG	1	-	-	-	-	3
hsa-mir-10a-5p	mod	3p	A	-3	-	-	-	-	1
hsa-mir-224-3p	mod	3p	U	0	-	-	-	-	1
hsa-mir-146a-5p	mod	5p	ACAGUCCGACUAUC	-14	-	-	-	-	4
hsa-mir-21-5p	mod	3p	CAUUAUUACUUU	2	-	-	-	-	1
hsa-mir-210-3p	-	-	-	-	-	-	-	-	278
hsa-mir-486-5p	mod	3p	AGAUAUUCUUCUC	1	-	-	-	-	1
hsa-let-7c-5p	mod	3p	CUA	-5	-	-	-	-	9
hsa-mir-204-5p	mod	3p	UA	2	-	-	-	-	1
hsa-mir-199b-3p	mod	3p	A	-2	-	-	-	-	1
hsa-mir-503-5p	mod	3p	AAAA	-2	-	-	-	-	1
hsa-mir-128-3p	mod	3p	AUA	1	-	-	-	-	2
hsa-mir-30c-5p	-	-	-	-	-	-	-	-	5779
hsa-mir-151a-5p	mod	3p	UGGACU	1	-	-	-	yes	1
hsa-mir-451a	mod	5p	CC	0	-	-	-	-	1
hsa-mir-140-3p	mod	5p	UCCCGUUG	-4	-	-	-	-	1
hsa-mir-486-5p	mod	3p	GGAAG	-1	-	-	-	-	1
hsa-mir-486-5p	mod	3p	UUU	-1	-	-	-	-	1
hsa-mir-138-5p	mod	3p	U	0	-	-	-	yes	1
hsa-mir-151a-3p	mod	5p	U	0	-	-	-	-	1
hsa-mir-26a-5p	mod	5p	GACUAUC	-7	-	-	-	-	5
hsa-mir-218-5p	mod	5p	CGUUGUAUACCCGAACCC	-14	-	-	-	-	1
hsa-mir-4446-3p	mod	5p	CAGU	0	-	-	-	-	3
hsa-mir-1298-3p	-	-	-	-	snp	U	16	-	18
hsa-mir-127-3p	mod	3p	AAAA	1	-	-	-	-	10
hsa-mir-486-5p	mod	3p	AAAUGAAUUUC	1	-	-	-	-	1
hsa-mir-486-5p	mod	3p	UGGAAUUCUAUUCUC	0	-	-	-	-	2
hsa-mir-566	mod	3p	ACGGAG	43	-	-	-	yes	1
hsa-mir-3176	-	-	-	-	-	-	-	-	4
hsa-mir-618	snp	3p	U	-3	-	-	-	yes	1
hsa-mir-652-3p	mod	3p	A	1	-	-	-	-	10
hsa-mir-18a-3p	mod	3p	A	0	-	-	-	yes	1
hsa-mir-127-3p	mod	3p	UUUAAU	-1	-	-	-	yes	1
hsa-mir-126-3p	mod	5p	UA	0	-	-	-	-	1
hsa-mir-148a-3p	mod	3p	AA	1	-	-	-	yes	2
hsa-mir-30d-5p	mod	3p	CCU	0	-	-	-	-	3
hsa-mir-92a-3p	mod	3p	AAG	0	-	-	-	-	7
hsa-mir-186-5p	mod	3p	UGGC	-4	-	-	-	yes	1
hsa-mir-486-5p	mod	3p	UGGUAUUCUCUCGCG	0	-	-	-	-	1
hsa-mir-589-3p	mod	3p	A	1	-	-	-	-	2
hsa-let-7d-5p	mod	5p	AGC	0	-	-	-	-	69
hsa-mir-22-3p	mod	5p	CGGCGGC	-7	-	-	-	-	2
hsa-mir-10b-5p	mod	3p	CUUUAU	-6	-	-	-	-	2
hsa-mir-144-3p	mod	5p	CAGUCCGACGAUC	-14	-	-	-	-	1
hsa-mir-144-3p	mod	3p	GGAAAGGC	-2	-	-	-	-	1
hsa-mir-365b-3p	mod	3p	UU	-1	-	-	-	-	2
hsa-mir-127-3p	mod	3p	AG	1	-	-	-	yes	1
hsa-mir-7641	mod	3p	A	23	-	-	-	yes	1
hsa-mir-181b-5p	mod	3p	CU	2	-	-	-	-	1
hsa-mir-486-5p	mod	3p	UUUUUUU	1	-	-	-	-	21
hsa-mir-423-3p	mod	3p	AGU	1	-	-	-	-	1
hsa-mir-26a-5p	mod	5p	CCGAUC	-6	-	-	-	-	7
hsa-mir-26a-5p	mod	5p	UCCGACGAUC	-10	-	-	-	-	2
hsa-mir-199b-3p	mod	3p	G	-1	-	-	-	-	4
hsa-mir-372-3p	mod	3p	A	0	-	-	-	-	1
hsa-mir-107	mod	3p	CUCU	-3	-	-	-	yes	2
hsa-mir-519c-3p	-	-	-	-	-	-	-	-	12
hsa-mir-584-5p	mod	3p	U	-1	-	-	-	-	3
hsa-mir-125b-5p	mod	3p	AAA	1	-	-	-	-	1
hsa-mir-223-3p	mod	3p	UUU	1	-	-	-	-	2
hsa-mir-9-3p	mod	3p	CGU	-2	-	-	-	-	1
hsa-mir-320a	mod	3p	UUUAU	3	-	-	-	yes	1
hsa-mir-484	mod	3p	GAU	0	-	-	-	-	1
hsa-mir-28-3p	mod	3p	AAA	1	-	-	-	-	1
hsa-mir-185-3p	mod	3p	A	-1	snp	U	8	-	1
hsa-mir-103a-3p	mod	5p	U	0	-	-	-	-	21
hsa-mir-7641	mod	3p	G	23	-	-	-	yes	1
hsa-mir-224-5p	mod	3p	UCU	5	-	-	-	-	2
hsa-mir-181a-2-3p	mod	3p	CCC	-2	-	-	-	yes	1
hsa-mir-486-5p	mod	5p	UCGAGG	0	-	-	-	-	1
hsa-mir-146a-5p	mod	3p	UUUCU	-2	-	-	-	yes	1
hsa-mir-143-3p	mod	5p	UGAA	0	-	-	-	-	9
hsa-mir-151b	mod	3p	CGUA	1	-	-	-	yes	2
hsa-mir-27a-3p	mod	3p	UUUAAGA	0	-	-	-	-	1
hsa-mir-326	mod	3p	UU	1	-	-	-	-	17
hsa-mir-423-5p	mod	5p	CC	-4	-	-	-	-	1
hsa-mir-516b-5p	mod	3p	UC	-6	-	-	-	-	1
hsa-mir-140-3p	mod	3p	AGA	4	-	-	-	-	1
hsa-mir-146a-5p	mod	5p	ACAGUCCUACUAUC	-14	-	-	-	-	2
hsa-mir-6862-5p	mod	3p	U	4	-	-	-	-	3
hsa-mir-423-5p	mod	5p	CUGCCCU	-7	-	-	-	-	2
hsa-mir-28-3p	mod	3p	UU	1	-	-	-	-	7
hsa-mir-29a-3p	mod	3p	GU	-1	-	-	-	-	1
hsa-mir-186-5p	mod	3p	G	0	-	-	-	-	174
hsa-mir-10b-5p	mod	5p	UACAGUCCUACGAUC	-15	-	-	-	-	1
hsa-mir-423-5p	-	-	-	-	-	-	-	-	11723
hsa-mir-486-5p	mod	3p	UUAA	0	-	-	-	-	2
hsa-mir-221-3p	mod	3p	UUCU	-4	-	-	-	-	1
hsa-mir-193b-3p	mod	3p	C	0	-	-	-	yes	1
hsa-mir-383-5p	mod	3p	C	2	-	-	-	-	1
hsa-mir-140-3p	mod	5p	CCCGUGG	-6	-	-	-	-	26
hsa-mir-107	mod	3p	CUGU	-3	-	-	-	-	28
hsa-mir-124-3p	mod	3p	UU	2	-	-	-	-	2
hsa-mir-132-3p	mod	3p	A	-1	-	-	-	-	1
hsa-mir-1303	mod	3p	CCGUCUCUUUUGGAC	-50	-	-	-	yes	1
hsa-mir-425-5p	-	-	-	-	adar	G	7	-	1
hsa-mir-766-3p	mod	3p	U	0	-	-	-	-	2
hsa-mir-425-3p	mod	5p	GUUCCCGUGG	-10	-	-	-	-	1
hsa-mir-27b-3p	mod	3p	AC	2	-	-	-	-	1
hsa-mir-138-5p	mod	3p	AU	2	-	-	-	-	5
hsa-mir-143-3p	mod	5p	CCACCACGUUCCCGUGG	-17	-	-	-	-	5
hsa-mir-339-5p	mod	3p	UU	2	-	-	-	-	1
hsa-mir-766-3p	mod	3p	AUU	1	-	-	-	yes	1
hsa-mir-423-5p	mod	3p	A	-2	-	-	-	-	1
hsa-mir-486-5p	mod	3p	AAGAU	1	-	-	-	-	16
hsa-mir-6129	mod	5p	CAGUGC	20	-	-	-	-	10
hsa-mir-320b	mod	3p	UUU	0	-	-	-	-	2
hsa-mir-30e-5p	mod	5p	CCCACGUUCCCGUGG	-15	-	-	-	-	1
hsa-mir-26a-5p	mod	3p	UGGAAUUCUUUCUC	1	-	-	-	-	2
hsa-mir-223-3p	mod	3p	U	1	-	-	-	-	133
hsa-mir-423-5p	mod	3p	CGCCUUUUU	-6	-	-	-	-	12
hsa-mir-30d-5p	mod	3p	UGGAAUUCCUCG	3	-	-	-	-	3
hsa-mir-6131	mod	3p	GUUAUCAGAACUUGGC	2	-	-	-	-	1
hsa-mir-16-2-3p	mod	5p	CCU	-1	-	-	-	-	1
hsa-mir-181a-5p	mod	5p	CGAUC	-5	-	-	-	-	1
hsa-mir-21-5p	mod	3p	UGGAAUUCGGUGCC	1	-	-	-	-	2
hsa-mir-181a-2-3p	mod	3p	CCCUA	-2	-	-	-	-	1
hsa-mir-127-3p	mod	3p	UCU	-2	-	-	-	-	5
hsa-mir-103a-3p	mod	3p	UU	1	-	-	-	-	37
hsa-mir-1273a	mod	3p	AACAUAGCGAUACCC	-20	-	-	-	yes	2
hsa-mir-486-3p	mod	3p	CGGCU	-4	-	-	-	-	2
hsa-mir-224-5p	mod	5p	CCCGUGGCAC	-7	-	-	-	-	1
hsa-mir-30c-5p	mod	3p	G	0	-	-	-	-	1
hsa-mir-196b-5p	mod	3p	UU	1	-	-	-	-	1
hsa-mir-520f-3p	mod	3p	G	-1	-	-	-	-	1
hsa-mir-423-5p	mod	3p	G	-2	-	-	-	yes	1
hsa-mir-126-5p	mod	3p	CUGCG	-4	-	-	-	-	2
hsa-mir-129-5p	-	-	-	-	-	-	-	-	52
hsa-mir-29a-3p	mod	5p	CUACAGUCCGACGAUCUC	-16	-	-	-	-	2
hsa-mir-7150	mod	5p	AGGCACGGUUA	40	-	-	-	-	1
hsa-mir-151b	mod	3p	CGUAA	1	-	-	-	-	59
hsa-mir-432-5p	mod	3p	AAU	-1	-	-	-	-	1
hsa-mir-127-3p	mod	3p	UCA	-2	-	-	-	-	1
hsa-mir-381-3p	-	-	-	-	adar	G	4	-	4
hsa-mir-451a	mod	3p	AAACCGUUACCAU	1	-	-	-	yes	1
hsa-mir-193b-5p	-	-	-	-	-	-	-	-	5
hsa-mir-30e-5p	mod	3p	UUGGAAUUUCUC	3	-	-	-	-	4
hsa-mir-615-3p	-	-	-	-	-	-	-	-	4
hsa-mir-486-5p	mod	3p	CGUCA	-1	-	-	-	-	1
hsa-mir-486-5p	mod	3p	UAG	-3	-	-	-	-	1
hsa-mir-2355-3p	mod	3p	UAG	-4	-	-	-	-	1
hsa-mir-486-5p	mod	5p	CCCG	0	-	-	-	-	1
hsa-mir-423-3p	mod	3p	UU	-5	-	-	-	-	1
hsa-mir-425-5p	mod	3p	UUUUGAA	1	-	-	-	yes	1
hsa-mir-423-3p	mod	3p	UUUUUAAU	-1	-	-	-	yes	1
hsa-mir-146a-5p	mod	5p	UC	-2	-	-	-	-	2
hsa-mir-499a-3p	mod	3p	U	-1	-	-	-	yes	1
hsa-mir-1273a	mod	3p	AACAUAGCGA	-20	-	-	-	yes	4
hsa-mir-98-5p	mod	5p	UGAU	0	-	-	-	-	12
hsa-mir-486-5p	mod	3p	AUUUA	1	-	-	-	-	5
hsa-mir-219a-2-3p	mod	5p	GAC	1	-	-	-	-	1
hsa-mir-15b-5p	mod	5p	C	-1	-	-	-	-	1
hsa-mir-27b-3p	mod	5p	CCGACGAUC	-9	-	-	-	-	1
hsa-mir-126-5p	mod	3p	AGGAUCC	1	-	-	-	-	1
hsa-mir-454-3p	mod	3p	AU	1	-	-	-	-	2
hsa-mir-153-3p	-	-	-	-	-	-	-	-	412
hsa-mir-516b-5p	mod	3p	G	2	-	-	-	-	1
hsa-mir-423-3p	mod	3p	CU	-1	-	-	-	yes	1
hsa-mir-1306-5p	mod	3p	UU	1	-	-	-	-	1
hsa-mir-423-3p	mod	3p	GU	0	-	-	-	-	4
hsa-mir-151b	mod	3p	G	0	-	-	-	-	1
hsa-mir-140-3p	mod	3p	UUGAA	3	-	-	-	yes	3
hsa-mir-127-3p	mod	5p	CCAGUCCGACGAUC	-14	-	-	-	-	1
hsa-let-7f-5p	mod	3p	CGUUAU	-3	-	-	-	-	1
hsa-mir-21-5p	mod	3p	UU	1	-	-	-	-	1
hsa-mir-423-5p	mod	3p	AUUUU	1	-	-	-	-	5
hsa-mir-148a-3p	mod	5p	UCC	0	-	-	-	-	1518
hsa-mir-10a-5p	mod	3p	A	1	-	-	-	yes	99
hsa-mir-425-5p	-	-	-	-	adar	G	10	-	1
hsa-mir-451a	mod	3p	UCUUUUUUUCCUUCUCUU	-4	-	-	-	yes	1
hsa-mir-548e-5p	mod	5p	CAC	0	-	-	-	-	2
hsa-mir-134-5p	mod	3p	UA	1	-	-	-	-	1
hsa-mir-486-5p	mod	3p	AGGAAUUUUCUCG	1	-	-	-	-	2
hsa-mir-19b-3p	mod	5p	UUGUCGC	-13	-	-	-	-	1
hsa-mir-151a-5p	mod	3p	AAAA	2	-	-	-	-	1
hsa-mir-26a-5p	mod	3p	AGCUUGAAAUUCACGUA	-3	-	-	-	-	1
hsa-mir-486-5p	mod	3p	ACAGAG	-5	-	-	-	-	1
hsa-mir-143-3p	mod	5p	ACUC	-5	-	-	-	-	1
hsa-mir-6859-5p	-	-	-	-	-	-	-	-	6
hsa-mir-181a-5p	mod	3p	GGAG	-4	-	-	-	-	8
hsa-mir-486-5p	mod	3p	UGGAAUUCCUCGGG	0	-	-	-	-	13
hsa-mir-486-5p	mod	3p	U	1	-	-	-	yes	512
hsa-mir-221-3p	mod	3p	GU	1	-	-	-	yes	1
hsa-mir-26a-5p	mod	3p	UGGAAUUAUUGGG	1	-	-	-	-	1
hsa-mir-136-3p	mod	5p	C	1	-	-	-	-	63
hsa-mir-101-3p	mod	3p	UAGA	-1	-	-	-	-	1
hsa-mir-1273a	mod	3p	UU	-20	-	-	-	yes	1
hsa-mir-449b-5p	mod	3p	UU	3	-	-	-	yes	1
hsa-mir-128-3p	mod	3p	G	2	-	-	-	yes	1
hsa-mir-4732-5p	mod	3p	UCCUGUACUGAGC	1	-	-	-	-	3
hsa-mir-4286	-	-	-	-	-	-	-	-	5
hsa-mir-7851-3p	mod	5p	CCUGG	-78	-	-	-	-	1
hsa-mir-320a	mod	3p	C	1	-	-	-	-	2
hsa-mir-6805-5p	mod	3p	CGUA	-4	-	-	-	-	1
hsa-mir-22-3p	-	-	-	-	adar	G	17	-	7
hsa-mir-496	-	-	-	-	-	-	-	-	22
hsa-mir-486-5p	mod	3p	C	-2	-	-	-	-	1
hsa-mir-188-5p	mod	3p	U	2	-	-	-	-	1
hsa-mir-195-3p	mod	3p	UU	2	-	-	-	-	1
hsa-mir-486-5p	mod	3p	AUUUUUUUAAUUC	1	-	-	-	-	1
hsa-let-7d-5p	mod	5p	C	-1	-	-	-	-	3
hsa-mir-628-5p	mod	3p	CGG	-2	-	-	-	-	1
hsa-mir-421	mod	3p	UUUU	0	-	-	-	-	1
hsa-let-7e-5p	mod	3p	A	-1	-	-	-	-	1
hsa-mir-486-5p	mod	3p	AAAAGAUUGAAUUC	1	-	-	-	-	1
hsa-mir-25-3p	mod	3p	U	0	-	-	-	yes	1
hsa-mir-451a	mod	3p	CAGCACAUAA	4	-	-	-	-	1
hsa-mir-101-3p	mod	3p	CCU	-1	-	-	-	yes	1
hsa-mir-146a-3p	mod	5p	GUCCGACGAUC	-13	-	-	-	-	1
hsa-mir-30e-5p	mod	3p	CGCU	-1	-	-	-	yes	23
hsa-mir-150-5p	mod	5p	GCCGCCC	-7	-	-	-	-	1
hsa-mir-125b-2-3p	mod	3p	CC	-1	-	-	-	-	1
hsa-mir-142-3p	mod	3p	AAU	1	-	-	-	-	1
hsa-mir-378e	mod	3p	CAGGU	-1	-	-	-	-	1
hsa-mir-369-5p	mod	5p	UGC	0	-	-	-	-	1
hsa-mir-23a-3p	mod	3p	UGA	2	-	-	-	-	1
hsa-mir-1246	mod	3p	GC	1	-	-	-	yes	1
hsa-mir-192-5p	-	-	-	-	adar	G	18	-	2
hsa-mir-874-3p	mod	3p	UUU	3	-	-	-	-	2
hsa-mir-566	mod	3p	GAGGAUUGUU	21	-	-	-	yes	2
hsa-mir-181a-2-3p	mod	3p	A	1	-	-	-	-	1
hsa-mir-486-5p	mod	3p	AUGGAAAUUUCGCG	1	-	-	-	-	1
hsa-mir-10b-5p	mod	3p	GU	-3	-	-	-	-	1
hsa-mir-29a-3p	mod	5p	CUACAGUCCGACGA	-16	-	-	-	-	5
hsa-mir-195-3p	mod	3p	UUU	2	-	-	-	-	1
hsa-mir-486-5p	mod	3p	GC	-3	-	-	-	-	1
hsa-mir-103a-3p	mod	3p	UU	1	-	-	-	yes	10
hsa-mir-379-3p	mod	3p	CACA	-3	-	-	-	-	1
hsa-mir-92a-3p	mod	3p	UAU	3	-	-	-	-	1
hsa-mir-382-5p	mod	5p	GAC	0	-	-	-	-	6
hsa-mir-28-5p	mod	3p	A	2	-	-	-	-	1
hsa-mir-30d-5p	mod	3p	UGUAAU	3	-	-	-	yes	7
hsa-mir-654-3p	mod	5p	ACAGUCCGACGAU	-16	-	-	-	-	1
hsa-mir-376a-3p	mod	3p	A	1	-	-	-	-	1
hsa-mir-23a-3p	mod	3p	U	1	-	-	-	yes	1
hsa-mir-126-5p	mod	5p	CAUU	1	-	-	-	-	1
hsa-mir-4647	mod	3p	U	0	-	-	-	-	1
hsa-mir-128-3p	mod	3p	U	2	-	-	-	-	23
hsa-mir-130a-3p	mod	3p	GGAAUUCUUCGGG	1	-	-	-	-	1
hsa-mir-548az-5p	mod	3p	CA	1	-	-	-	-	1
hsa-mir-127-5p	mod	5p	UGC	1	-	-	-	-	1
hsa-mir-92a-3p	mod	5p	C	-1	-	-	-	-	2
hsa-mir-151a-3p	mod	3p	UUU	2	-	-	-	-	1
hsa-mir-451a	mod	5p	CCAGUCCGACGAUC	-14	-	-	-	-	2
hsa-mir-191-3p	mod	3p	AUU	0	-	-	-	-	1
hsa-mir-3158-3p	mod	5p	C	0	-	-	-	-	5
hsa-mir-199b-3p	mod	3p	UGAGGGGCAGAGAGC	0	-	-	-	-	1
hsa-mir-6891-5p	-	-	-	-	-	-	-	-	2
hsa-mir-26a-5p	mod	3p	UAA	-2	-	-	-	-	1
hsa-mir-486-5p	mod	3p	AAUAGCACUCUCGG	1	-	-	-	-	1
hsa-let-7b-5p	mod	3p	UU	2	-	-	-	-	1
hsa-mir-144-3p	mod	5p	UCCCGUGG	-8	-	-	-	-	1
hsa-mir-26a-5p	mod	3p	UGGAAUU	1	-	-	-	yes	2
hsa-mir-26b-5p	mod	3p	AA	-2	-	-	-	-	1
hsa-mir-454-5p	mod	3p	A	2	-	-	-	-	2
hsa-mir-25-3p	mod	5p	UUCGA	-7	-	-	-	-	1
hsa-mir-548z	-	-	-	-	snp	U	7	-	2
hsa-mir-143-3p	mod	5p	CUCCACCACGUUCCCGUGG	-19	-	-	-	-	1
hsa-mir-136-5p	mod	3p	A	-2	-	-	-	-	1
hsa-mir-486-5p	mod	3p	UGGGAAUUUUGGG	1	-	-	-	-	1
hsa-mir-192-5p	mod	3p	UGGAAUUUUCUCGG	2	-	-	-	-	1
hsa-mir-654-5p	mod	3p	U	2	-	-	-	-	2
hsa-mir-140-3p	mod	3p	A	2	-	-	-	-	181
hsa-mir-26b-5p	mod	3p	CGGUAAACCGUUACCAUUA	-3	-	-	-	-	1
hsa-mir-27a-3p	mod	3p	G	0	-	-	-	-	1
hsa-mir-486-5p	mod	3p	UUCACAGUGGCUCA	1	-	-	-	-	3
hsa-mir-4446-3p	mod	3p	AU	1	-	-	-	-	3
hsa-mir-146b-5p	mod	3p	UAAA	3	-	-	-	-	1
hsa-mir-941	-	-	-	-	-	-	-	-	291
hsa-mir-92a-3p	mod	5p	CCGGA	-5	-	-	-	-	1
hsa-mir-146b-5p	mod	3p	UGU	3	-	-	-	yes	2
hsa-mir-26a-5p	mod	3p	AU	2	-	-	-	-	1
hsa-mir-592	-	-	-	-	-	-	-	-	9
hsa-mir-197-3p	-	-	-	-	-	-	-	-	94
hsa-mir-486-5p	mod	3p	AGGAGUUCUCUCGG	1	-	-	-	-	1
hsa-mir-486-5p	mod	3p	AAUUUUUUCU	1	-	-	-	-	1
hsa-mir-425-5p	mod	3p	AUUU	2	-	-	-	-	1
hsa-mir-103a-3p	mod	3p	GU	0	-	-	-	-	1
hsa-mir-181b-5p	mod	3p	AAA	-1	-	-	-	yes	2
hsa-mir-30d-5p	mod	3p	UUUUCA	3	-	-	-	-	1
hsa-mir-10a-5p	mod	5p	UACCC	1	-	-	-	-	1
hsa-mir-26a-5p	mod	5p	CGGG	-5	-	-	-	-	1
hsa-mir-1185-1-3p	mod	3p	A	1	-	-	-	-	1
hsa-let-7c-5p	mod	3p	CUGA	-5	-	-	-	-	1
hsa-mir-146a-5p	mod	3p	GG	0	-	-	-	-	1
hsa-mir-146b-5p	mod	3p	UA	3	-	-	-	yes	4
hsa-mir-423-3p	mod	3p	AA	0	-	-	-	-	2
hsa-mir-744-5p	mod	3p	CU	1	-	-	-	-	2
hsa-mir-144-5p	mod	3p	A	2	-	-	-	yes	3
hsa-mir-409-3p	mod	3p	AAA	4	-	-	-	-	1
hsa-mir-127-3p	mod	3p	AUU	-1	-	-	-	yes	1
hsa-mir-127-3p	mod	3p	UUUUUUUGACUUC	1	-	-	-	-	1
hsa-mir-3960	mod	5p	AG	-2	-	-	-	-	2
hsa-mir-191-5p	mod	3p	AAUUGUUAUUCUC	1	-	-	-	yes	1
hsa-mir-125b-2-3p	mod	3p	G	2	-	-	-	-	2
hsa-mir-451a	mod	5p	UCCCAU	-8	-	-	-	-	1
hsa-mir-320a	mod	3p	UAA	1	-	-	-	yes	1
hsa-mir-6813-5p	mod	5p	GCC	-1	-	-	-	-	1
hsa-mir-27b-3p	mod	3p	UGGAAUUCUACUGUGC	0	-	-	-	-	1
hsa-mir-423-3p	adar	3p	G	-2	-	-	-	-	3
hsa-mir-1303	-	-	-	-	-	-	-	-	1
hsa-mir-146a-5p	mod	3p	AU	0	-	-	-	-	15
hsa-mir-423-3p	mod	3p	A	-3	-	-	-	-	1
hsa-mir-486-5p	mod	3p	AUAUGAUUUUCGCG	1	-	-	-	-	1
hsa-mir-144-5p	mod	3p	GAGC	-1	-	-	-	-	1
hsa-mir-4677-3p	mod	5p	UCUU	0	-	-	-	-	1
hsa-mir-22-3p	mod	5p	ACAGUCCGACGAUC	-14	-	-	-	-	12
hsa-mir-30e-5p	mod	3p	CU	2	-	-	-	-	2
hsa-mir-376c-3p	mod	3p	AU	1	-	-	-	-	1
hsa-mir-139-3p	mod	3p	U	2	-	-	-	-	1
hsa-mir-26a-5p	mod	3p	UUC	1	-	-	-	-	1
hsa-mir-182-5p	mod	5p	UUUA	0	-	-	-	-	3
hsa-mir-103a-3p	mod	3p	UU	2	-	-	-	yes	1
hsa-mir-486-5p	mod	3p	UGAGAU	-3	-	-	-	-	9
hsa-mir-25-3p	mod	3p	UGUAAU	0	-	-	-	yes	1
hsa-mir-31-5p	mod	5p	C	0	-	-	-	-	7
hsa-mir-151a-5p	mod	3p	GA	2	-	-	-	-	6
hsa-let-7f-5p	mod	3p	CGU	-3	-	-	-	yes	1
hsa-mir-3912-3p	snp	5p	xxC	0	-	-	-	-	1
hsa-mir-1285-5p	mod	3p	UAU	49	adar	G	41	-	1
hsa-mir-151a-3p	mod	3p	UA	1	-	-	-	-	16
hsa-mir-140-3p	mod	3p	CA	1	-	-	-	-	1
hsa-mir-4659b-3p	-	-	-	-	-	-	-	-	2
hsa-mir-320b	mod	3p	UU	0	-	-	-	-	1
hsa-mir-199b-3p	-	-	-	-	-	-	-	-	1838
hsa-mir-449a	-	-	-	-	snp	C	10	-	1
hsa-mir-486-5p	mod	3p	UGGAAUUCCUCGG	1	-	-	-	-	9
hsa-mir-431-3p	mod	5p	CGUCCGACUCUC	-15	-	-	-	-	1
hsa-mir-16-5p	mod	3p	AGU	1	-	-	-	-	1
hsa-mir-26a-5p	mod	3p	UUGGAUUUUCCGGG	1	-	-	-	-	1
hsa-mir-148a-3p	-	-	-	-	adar	G	16	-	1
hsa-mir-548q	-	-	-	-	-	-	-	-	1
hsa-mir-3615	mod	3p	A	3	-	-	-	-	2
hsa-mir-451a	mod	5p	C	0	adar	G	9	-	3
hsa-mir-889-3p	mod	5p	C	-1	-	-	-	-	1
hsa-mir-26a-5p	mod	3p	CCGGCU	-5	-	-	-	-	3
hsa-mir-486-5p	mod	3p	AUGGAUUUCCGGGG	1	-	-	-	-	1
hsa-mir-651-5p	-	-	-	-	-	-	-	-	9
hsa-mir-191-5p	mod	3p	AG	2	-	-	-	-	10
hsa-mir-484	mod	3p	UU	1	-	-	-	yes	2
hsa-mir-124-3p	mod	3p	GU	2	-	-	-	yes	1
hsa-mir-532-3p	-	-	-	-	snp	U	16	-	1
hsa-mir-21-5p	mod	5p	AUC	-1	-	-	-	-	1
hsa-mir-25-3p	mod	5p	CUACAGUCCGACGAUCCC	-16	-	-	-	-	1
hsa-mir-1290	mod	5p	CAC	-3	-	-	-	-	5
hsa-mir-16-5p	mod	5p	CGUG	-6	-	-	-	-	3
hsa-mir-143-3p	mod	3p	UUC	-2	-	-	-	-	29
hsa-mir-5193	mod	5p	GUGUA	-51	-	-	-	-	1
hsa-mir-10a-5p	mod	3p	C	0	-	-	-	-	1
hsa-mir-21-5p	mod	3p	CCC	0	-	-	-	-	9
hsa-mir-10b-5p	mod	5p	G	0	-	-	-	-	23
hsa-mir-138-5p	-	-	-	-	-	-	-	-	1752
hsa-mir-124-3p	mod	3p	A	3	-	-	-	yes	3
hsa-mir-486-5p	mod	3p	CAG	-2	-	-	-	-	9
hsa-mir-127-3p	mod	3p	UUU	-2	-	-	-	-	1
hsa-mir-125a-5p	mod	3p	A	-2	-	-	-	-	7
hsa-mir-199b-3p	mod	3p	GU	-2	-	-	-	yes	1
hsa-mir-29c-3p	mod	3p	AU	-1	-	-	-	-	1
hsa-mir-143-3p	mod	3p	CGCUUUUGGAAUUCUUCUCG	-4	-	-	-	-	1
hsa-mir-138-5p	mod	3p	U	-2	-	-	-	yes	1
hsa-mir-29c-3p	mod	3p	AAA	-2	-	-	-	-	4
hsa-let-7a-5p	mod	5p	UU	0	-	-	-	-	1
hsa-mir-486-5p	mod	3p	UAA	1	-	-	-	-	2916
hsa-mir-148b-3p	mod	5p	UCAA	0	-	-	-	-	9
hsa-mir-92a-3p	mod	3p	ACU	1	-	-	-	-	34
hsa-mir-30d-5p	-	-	-	-	adar	G	20	-	20
hsa-mir-93-5p	mod	3p	CG	-1	-	-	-	yes	2
hsa-mir-330-5p	mod	3p	CGGCA	-3	-	-	-	-	1
hsa-mir-486-5p	mod	3p	UGGAAUUUCCCGG	0	-	-	-	-	1
hsa-mir-25-3p	mod	5p	GUUCCCGUU	-10	-	-	-	-	1
hsa-mir-30a-3p	mod	3p	CGC	-2	-	-	-	-	2
hsa-mir-451a	mod	5p	CACCCU	0	-	-	-	-	1
hsa-mir-92a-3p	mod	3p	AAAAU	1	-	-	-	-	5
hsa-mir-301a-3p	mod	5p	A	0	-	-	-	-	2
hsa-mir-26a-5p	mod	3p	AAUU	1	-	-	-	-	5
hsa-mir-320a	mod	3p	UUUUUU	1	-	-	-	-	2
hsa-mir-22-3p	mod	3p	CU	-1	-	-	-	-	3
hsa-mir-30e-5p	mod	3p	CCA	0	-	-	-	-	1
hsa-mir-296-5p	mod	3p	AG	1	-	-	-	yes	1
hsa-mir-151a-5p	mod	5p	CCGACUG	-7	-	-	-	-	1
hsa-mir-486-5p	mod	3p	UAGAUUUCUCUCU	0	-	-	-	-	1
hsa-mir-30b-5p	mod	3p	A	2	-	-	-	-	1
hsa-mir-182-5p	mod	3p	UGGAAUUUCUCG	1	-	-	-	-	3
hsa-mir-4446-3p	mod	5p	CGUUCCCUUGG	-11	-	-	-	-	1
hsa-mir-378d	mod	3p	GGGCA	-1	-	-	-	-	1
hsa-mir-126-3p	mod	3p	U	1	-	-	-	-	488
hsa-mir-483-3p	mod	3p	UU	1	-	-	-	-	1
hsa-mir-210-3p	mod	3p	CU	1	-	-	-	-	1
hsa-mir-106a-5p	mod	3p	A	1	-	-	-	yes	2
hsa-mir-10b-5p	mod	3p	UGGAAUUCCGUGUGC	0	-	-	-	-	1
hsa-mir-30e-5p	mod	5p	GGC	0	-	-	-	-	1
hsa-mir-3677-3p	-	-	-	-	-	-	-	-	3
hsa-mir-486-5p	mod	3p	AUGAAUUUCCCGGG	1	-	-	-	-	1
hsa-mir-7706	mod	3p	AA	-1	-	-	-	-	2
hsa-mir-92a-3p	mod	3p	AGC	1	-	-	-	-	4
hsa-mir-125a-5p	mod	3p	UCUG	-6	-	-	-	-	1
hsa-mir-143-3p	mod	5p	GUUCUACAUUCCGACGA	-19	-	-	-	-	2
hsa-mir-330-3p	mod	5p	C	2	-	-	-	-	2
hsa-mir-1303	mod	3p	CCGUCUCUU	-50	-	-	-	yes	1
hsa-mir-125a-5p	mod	3p	UGGAAUCUCGGG	1	-	-	-	-	2
hsa-mir-151a-3p	mod	3p	CCGACUU	-2	-	-	-	-	1
hsa-mir-143-3p	mod	3p	A	0	-	-	-	yes	11
hsa-mir-486-5p	mod	3p	ACGCGUCCUCC	1	-	-	-	-	1
hsa-mir-128-3p	mod	3p	AUU	1	-	-	-	-	2
hsa-mir-1277-3p	-	-	-	-	-	-	-	-	4
hsa-mir-374a-5p	mod	3p	CCGUGU	-4	-	-	-	-	1
hsa-mir-126-3p	mod	3p	AA	-1	-	-	-	-	14
hsa-mir-130b-3p	mod	5p	UUCCACCACGUUCCCGUG	-19	-	-	-	-	1
hsa-mir-130a-3p	mod	5p	C	1	-	-	-	-	1
hsa-mir-146b-5p	mod	3p	C	3	-	-	-	-	3
hsa-mir-769-5p	mod	3p	UGCU	-3	-	-	-	-	1
hsa-let-7a-5p	mod	5p	UC	-2	-	-	-	-	1
hsa-mir-199b-3p	mod	3p	AU	1	-	-	-	-	2
hsa-mir-486-5p	mod	3p	AAAAAAAAUUGAA	1	-	-	-	-	1
hsa-mir-16-5p	mod	5p	UCGUG	-6	-	-	-	-	1
hsa-mir-5189-5p	mod	3p	CC	-4	-	-	-	-	1
hsa-mir-16-5p	mod	3p	UCCUGUACUGAGC	0	adar	G	8	-	1
hsa-mir-641	mod	3p	AU	2	-	-	-	-	1
hsa-mir-3976	mod	3p	U	85	-	-	-	-	1
hsa-mir-151a-5p	-	-	-	-	adar	G	14	-	1
hsa-mir-130b-3p	mod	5p	CCAGUCCUACGAUC	-14	-	-	-	-	1
hsa-mir-659-5p	-	-	-	-	adar	G	14	-	1
hsa-mir-486-5p	mod	3p	AAG	1	-	-	-	-	707
hsa-mir-486-5p	mod	3p	UAAUGGAAUUCCUC	1	-	-	-	-	1
hsa-mir-486-5p	mod	3p	AAAAAGU	1	-	-	-	-	1
hsa-mir-221-3p	mod	3p	CU	-1	-	-	-	yes	1
hsa-mir-146a-5p	mod	5p	ACAGUCCGACGGAUCUGC	-15	-	-	-	-	1
hsa-mir-30e-5p	mod	3p	AUU	3	-	-	-	-	1
hsa-mir-323a-3p	mod	3p	A	0	-	-	-	-	1
hsa-mir-6715a-3p	mod	5p	CUGG	-2	-	-	-	-	1
hsa-mir-21-5p	mod	3p	GUGGAAUUUCGGG	2	-	-	-	-	1
hsa-mir-224-5p	mod	3p	UU	5	-	-	-	yes	1
hsa-mir-152-3p	mod	3p	U	2	-	-	-	yes	1
hsa-mir-142-5p	-	-	-	-	adar	G	5	-	1
hsa-mir-15a-5p	mod	3p	UGCUGGAUCAG	1	-	-	-	-	1
hsa-mir-411-5p	mod	5p	UCCCGUGU	-9	-	-	-	-	1
hsa-mir-30e-5p	mod	3p	AU	3	-	-	-	-	1
hsa-mir-654-3p	mod	3p	A	-1	-	-	-	yes	1
hsa-mir-181a-5p	mod	3p	C	2	-	-	-	-	1
hsa-mir-153-3p	mod	5p	ACAGUCCGACGAUC	-14	-	-	-	-	1
hsa-mir-423-5p	mod	3p	AG	1	-	-	-	yes	1
hsa-mir-660-5p	mod	3p	CA	0	-	-	-	-	1
hsa-mir-486-5p	mod	3p	AGGU	1	-	-	-	-	1
hsa-mir-92b-3p	mod	3p	AUA	1	-	-	-	-	1
hsa-mir-195-3p	mod	3p	U	1	-	-	-	-	2
hsa-mir-1180-3p	-	-	-	-	-	-	-	-	36
hsa-mir-369-5p	mod	5p	GACGAUC	-7	-	-	-	-	1
hsa-mir-125b-2-3p	mod	3p	CCU	-1	-	-	-	yes	1
hsa-mir-127-3p	mod	3p	CAUAUUU	1	-	-	-	-	1
hsa-mir-887-3p	-	-	-	-	-	-	-	-	20
hsa-mir-181a-5p	mod	5p	AAA	0	-	-	-	-	7
hsa-mir-7848-3p	mod	5p	CUC	0	-	-	-	-	1
hsa-mir-23a-3p	mod	3p	A	3	-	-	-	yes	2
hsa-mir-30e-3p	mod	3p	CCAGUU	-4	-	-	-	-	7
hsa-mir-1307-3p	mod	3p	AU	2	-	-	-	-	2
hsa-mir-132-3p	mod	5p	UAAA	0	-	-	-	-	1
hsa-mir-328-3p	mod	3p	AGA	1	-	-	-	-	4
hsa-mir-16-5p	mod	3p	UGCUUUGAAUUCUCUUU	-3	-	-	-	-	2
hsa-mir-26a-5p	mod	3p	UUCAAGUAAUCCCG	1	-	-	-	-	1
hsa-mir-7641	mod	3p	CGG	27	-	-	-	-	1
hsa-mir-376b-5p	mod	3p	GUUU	-2	-	-	-	-	1
hsa-mir-218-5p	mod	3p	CUGU	-3	-	-	-	-	25
hsa-mir-423-5p	mod	5p	UGCGGGU	0	-	-	-	-	10
hsa-mir-191-5p	mod	3p	CU	2	-	-	-	yes	1
hsa-mir-223-5p	mod	3p	U	2	-	-	-	-	2
hsa-mir-584-5p	mod	5p	UUC	0	-	-	-	-	49
hsa-mir-148b-5p	mod	3p	U	2	-	-	-	yes	3
hsa-mir-27b-3p	mod	5p	GC	0	-	-	-	-	1
hsa-mir-27b-3p	mod	3p	U	1	-	-	-	yes	3
hsa-mir-151a-5p	mod	3p	UUUCAUUC	1	-	-	-	yes	1
hsa-mir-654-5p	mod	3p	UUU	0	-	-	-	-	1
hsa-mir-629-5p	mod	5p	AUUCCACCACGUUCCCGUGG	-20	-	-	-	-	2
hsa-mir-140-3p	mod	3p	UU	4	-	-	-	-	1
hsa-mir-500a-3p	mod	5p	AAUU	-1	-	-	-	-	1
hsa-mir-1225-5p	-	-	-	-	-	-	-	-	1
hsa-mir-487b-3p	mod	3p	AA	1	-	-	-	-	2
hsa-mir-486-5p	mod	3p	UUGGAAUUUCGGG	1	-	-	-	-	125
hsa-mir-182-5p	mod	3p	CCUG	-2	-	-	-	-	2
hsa-mir-486-5p	mod	3p	AAAC	0	-	-	-	-	4
hsa-mir-744-5p	mod	3p	CCAGU	-5	-	-	-	-	1
hsa-mir-486-5p	mod	3p	AGAUGUUAUCGUC	1	-	-	-	-	1
hsa-mir-127-3p	mod	3p	CUUUAUU	1	-	-	-	-	1
hsa-mir-98-5p	mod	3p	G	0	-	-	-	-	1
hsa-mir-126-5p	mod	3p	AGGUUAUCGUCAGGC	1	-	-	-	-	1
hsa-mir-363-3p	-	-	-	-	-	-	-	-	995
hsa-mir-1273d	mod	5p	GCUG	27	-	-	-	-	1
hsa-mir-151b	mod	5p	UACAGUCCGACGGAU	-16	-	-	-	-	1
hsa-mir-127-3p	mod	5p	GACGAUCUCGU	-7	-	-	-	-	2
hsa-mir-27a-3p	mod	3p	UCU	1	-	-	-	-	1
hsa-mir-191-5p	mod	3p	G	1	-	-	-	-	24
hsa-mir-140-3p	mod	5p	CCGUUCCCGUGG	-11	-	-	-	-	1
hsa-mir-484	mod	3p	A	0	-	-	-	yes	9
hsa-let-7b-3p	mod	3p	U	0	-	-	-	yes	2
hsa-mir-30d-5p	mod	5p	UGUC	0	-	-	-	-	84
hsa-mir-26a-5p	mod	5p	CGUA	-5	-	-	-	-	1
hsa-mir-423-5p	mod	3p	CCUU	-4	-	-	-	-	150
hsa-mir-17-3p	mod	3p	UGU	-1	adar	G	11	-	1
hsa-mir-93-5p	mod	3p	UGU	-4	-	-	-	-	1
hsa-mir-222-5p	mod	3p	C	2	-	-	-	-	1
hsa-mir-483-5p	mod	5p	AGC	1	-	-	-	-	6
hsa-mir-320b	mod	5p	C	0	-	-	-	-	23
hsa-mir-93-5p	mod	3p	UU	0	-	-	-	-	54
hsa-mir-486-5p	mod	5p	GCCA	0	-	-	-	-	2
hsa-mir-409-3p	mod	3p	AAAU	4	-	-	-	-	1
hsa-mir-652-5p	mod	5p	ACC	-1	-	-	-	-	2
hsa-mir-30d-5p	mod	3p	UGCU	-1	-	-	-	-	2
hsa-mir-454-3p	mod	3p	A	1	-	-	-	-	1
hsa-mir-3615	mod	5p	C	0	-	-	-	-	1
hsa-mir-423-3p	mod	3p	UU	-1	-	-	-	yes	2
hsa-mir-488-5p	-	-	-	-	snp	A	11	-	6
hsa-mir-126-5p	mod	5p	CGA	-5	-	-	-	-	1
hsa-let-7i-5p	mod	5p	UGGU	0	-	-	-	-	1
hsa-mir-1303	mod	3p	CCGUCUCUA	-50	-	-	-	-	2
hsa-mir-181c-3p	mod	3p	U	1	-	-	-	yes	4
hsa-mir-487b-3p	mod	3p	AG	2	-	-	-	-	1
hsa-mir-486-5p	mod	3p	AAUGGAAUUUCCCGG	0	-	-	-	-	1
hsa-mir-6847-5p	mod	3p	UU	2	-	-	-	yes	1
hsa-mir-660-5p	mod	5p	GACGAUC	-7	-	-	-	-	2
hsa-mir-1307-3p	mod	3p	UU	4	-	-	-	-	1
hsa-mir-204-5p	mod	3p	UAU	2	-	-	-	-	1
hsa-mir-191-5p	mod	5p	CACCU	0	-	-	-	-	5
hsa-mir-143-3p	mod	3p	CU	-4	-	-	-	-	1
hsa-mir-451a	mod	3p	C	1	-	-	-	-	3
hsa-mir-148b-3p	mod	3p	AA	1	-	-	-	-	10
hsa-mir-127-3p	mod	3p	UA	-2	-	-	-	-	1
hsa-mir-132-3p	mod	3p	A	0	-	-	-	-	1
hsa-let-7i-5p	mod	3p	CCCGUU	-5	-	-	-	-	18
hsa-mir-532-5p	mod	3p	GA	1	-	-	-	yes	1
hsa-mir-211-5p	-	-	-	-	-	-	-	-	1
hsa-mir-103a-3p	mod	3p	UAA	0	-	-	-	-	1
hsa-mir-10a-5p	-	-	-	-	adar	G	9	-	1
hsa-mir-30d-5p	mod	3p	A	3	-	-	-	-	6
hsa-mir-21-5p	mod	3p	AUCCUGUACUGAGC	1	-	-	-	-	1
hsa-mir-493-5p	mod	3p	A	0	-	-	-	-	1
hsa-mir-26a-5p	mod	3p	AUAU	1	-	-	-	-	2
hsa-mir-100-5p	mod	5p	C	1	-	-	-	-	2
hsa-mir-146b-3p	mod	3p	A	2	-	-	-	-	3
hsa-mir-9-5p	mod	3p	C	0	-	-	-	-	21
hsa-mir-24-3p	mod	3p	CCAC	-3	-	-	-	-	1
hsa-mir-486-5p	mod	3p	AAAGU	1	-	-	-	-	31
hsa-mir-15a-5p	mod	3p	UGGAAUUCCGGGUGC	0	-	-	-	-	1
hsa-mir-107	mod	3p	CUGU	-3	-	-	-	yes	11
hsa-mir-320a	mod	3p	UC	1	-	-	-	yes	1
hsa-mir-1298-5p	mod	3p	G	1	-	-	-	-	2
hsa-mir-516b-5p	mod	5p	C	0	-	-	-	-	94
hsa-let-7d-5p	mod	3p	A	-1	-	-	-	-	1
hsa-let-7f-5p	mod	3p	AAU	-1	-	-	-	-	1
hsa-mir-5010-5p	mod	3p	CAUU	-3	-	-	-	-	5
hsa-mir-127-3p	mod	3p	AAA	1	-	-	-	-	37
hsa-mir-7150	mod	3p	CCG	50	-	-	-	yes	1
hsa-mir-486-5p	mod	3p	UGGAAUUCCUCGGU	0	-	-	-	-	1
hsa-mir-369-5p	mod	5p	CGAUC	-5	-	-	-	-	1
hsa-mir-138-2-3p	mod	3p	A	0	-	-	-	-	1
hsa-mir-10b-5p	mod	3p	AAAAAA	-5	-	-	-	-	5
hsa-mir-29c-3p	mod	3p	AAAAAA	-2	-	-	-	-	1
hsa-mir-22-3p	mod	5p	UUCUACAUUCCGACGAUC	-18	-	-	-	-	1
hsa-mir-486-5p	mod	3p	UUAUU	1	-	-	-	-	11
hsa-mir-376a-3p	mod	3p	A	1	-	-	-	yes	1
hsa-mir-92a-3p	mod	3p	AUGUAA	-3	-	-	-	-	3
hsa-mir-181b-5p	mod	3p	AA	-2	-	-	-	-	1
hsa-mir-22-3p	mod	3p	UAAU	3	-	-	-	yes	2
hsa-mir-126-3p	mod	3p	CAUGAA	-5	-	-	-	-	4
hsa-mir-16-5p	mod	5p	AU	1	-	-	-	-	1
hsa-mir-486-5p	mod	3p	AGAG	1	-	-	-	-	3
hsa-mir-486-5p	mod	3p	UUUAAUUCUCUUUU	0	-	-	-	-	1
hsa-mir-93-5p	mod	5p	UAC	0	-	-	-	-	1
hsa-mir-22-3p	mod	5p	CGCCGAUCAC	-8	-	-	-	-	1
hsa-mir-151a-3p	mod	5p	CCCGUCCGACGAUC	-14	-	-	-	-	1
hsa-mir-486-5p	mod	3p	UUUGGAAUCUCGGG	1	-	-	-	-	3
hsa-mir-26a-5p	mod	3p	AUUGAA	0	-	-	-	yes	1
hsa-mir-1246	adar	5p	G	0	-	-	-	-	1
hsa-mir-486-5p	mod	3p	AGAAG	1	-	-	-	-	2
hsa-mir-423-5p	mod	3p	UUU	2	-	-	-	-	24
hsa-mir-140-3p	mod	3p	CCU	1	-	-	-	yes	1
hsa-mir-370-3p	mod	3p	UUU	1	-	-	-	-	3
hsa-mir-26a-5p	mod	3p	UGUU	1	-	-	-	-	1
hsa-mir-92a-3p	mod	5p	A	0	-	-	-	-	6
hsa-mir-486-5p	mod	3p	UAAGA	1	-	-	-	-	1
hsa-mir-376a-3p	mod	5p	C	0	adar	G	6	-	3
hsa-mir-543	mod	3p	GAA	0	-	-	-	yes	1
hsa-mir-486-5p	mod	3p	UAAA	-1	-	-	-	-	1
hsa-mir-182-5p	mod	3p	UGGAAUUUCGGG	1	-	-	-	-	1
hsa-mir-148a-3p	mod	5p	AGUUCUACAGUCCGACGAUC	-20	-	-	-	-	1
hsa-mir-1290	mod	5p	AAA	-3	-	-	-	-	9
hsa-mir-2110	mod	3p	UUUUUU	41	-	-	-	yes	1
hsa-mir-92a-3p	mod	5p	CUCCAGUCCGACGAUC	-16	-	-	-	-	1
hsa-mir-152-5p	mod	5p	GAA	-1	-	-	-	-	1
hsa-mir-221-3p	mod	3p	UA	1	-	-	-	yes	1
hsa-mir-512-3p	mod	3p	U	2	-	-	-	yes	1
hsa-mir-24-3p	mod	3p	CCAGU	-3	-	-	-	-	12
hsa-mir-486-5p	mod	3p	AAGU	1	-	-	-	-	168
hsa-mir-654-3p	mod	3p	GAA	0	-	-	-	-	1
hsa-mir-1185-2-3p	-	-	-	-	-	-	-	-	3
hsa-mir-148b-3p	mod	5p	UU	0	-	-	-	-	1
hsa-mir-421	mod	5p	C	0	adar	G	14	-	1
hsa-let-7a-5p	mod	3p	AUAUAAUACAACCUGC	-1	-	-	-	-	1
hsa-mir-584-5p	mod	3p	UUAU	0	-	-	-	-	1
hsa-mir-486-5p	adar	3p	G	-1	-	-	-	-	3013
hsa-mir-27a-3p	mod	5p	CUACAGUCCGACGAUC	-16	-	-	-	-	1
hsa-mir-128-1-5p	snp	5p	xxxU	0	-	-	-	-	1
hsa-mir-486-5p	mod	3p	AUUGAAUCUCCGGG	1	-	-	-	-	1
hsa-mir-30e-5p	mod	5p	ACCACGUUCCCGUGG	-15	-	-	-	-	2
hsa-mir-130a-3p	mod	3p	ACU	2	-	-	-	-	1
hsa-mir-486-5p	mod	3p	AUUGU	0	-	-	-	-	1
hsa-mir-28-3p	mod	3p	CG	0	-	-	-	-	1
hsa-let-7g-5p	mod	3p	AU	-1	-	-	-	-	1
hsa-let-7d-5p	mod	5p	CCCGUGGAU	-7	-	-	-	-	1
hsa-mir-548l	mod	3p	A	1	-	-	-	-	1
hsa-mir-142-3p	mod	3p	A	1	-	-	-	-	15
hsa-mir-4454	mod	5p	UCGA	-2	-	-	-	-	12
hsa-mir-126-3p	mod	3p	CCUGCG	-5	-	-	-	-	61
hsa-mir-204-5p	mod	5p	G	0	-	-	-	-	1
hsa-mir-432-5p	mod	3p	UUUU	0	-	-	-	-	2
hsa-mir-182-5p	mod	3p	U	1	-	-	-	-	1
hsa-let-7i-5p	mod	3p	UCCUGUACUGAGC	1	-	-	-	-	1
hsa-mir-26a-5p	mod	3p	U	1	-	-	-	yes	33
hsa-mir-432-5p	mod	3p	C	0	-	-	-	-	2
hsa-mir-10b-5p	mod	3p	AA	1	-	-	-	yes	1
hsa-mir-222-3p	mod	3p	UUCU	3	-	-	-	yes	1
hsa-mir-128-3p	mod	3p	U	2	-	-	-	yes	3
hsa-mir-24-3p	mod	3p	U	1	-	-	-	-	109
hsa-let-7i-5p	mod	3p	CCCGUUA	-5	-	-	-	-	2
hsa-mir-22-3p	mod	3p	AA	1	-	-	-	-	2
hsa-mir-182-5p	mod	3p	CCU	-2	-	-	-	-	6
hsa-mir-9-3p	adar	5p	xxxG	1	-	-	-	-	1
hsa-mir-142-3p	adar	3p	G	0	-	-	-	-	2
hsa-mir-10b-3p	-	-	-	-	-	-	-	-	3
hsa-mir-10b-5p	mod	5p	GUUCUACAGUCCGACGAUC	-19	-	-	-	-	2
hsa-mir-486-5p	mod	3p	GACC	2	-	-	-	-	1
hsa-mir-101-5p	-	-	-	-	snp	C	27	-	1
hsa-mir-8063	mod	5p	GAUUUUGAGU	-46	-	-	-	-	1
hsa-mir-941	mod	3p	UUGC	-3	-	-	-	-	1
hsa-mir-92a-3p	mod	3p	AUC	2	-	-	-	-	1
hsa-mir-10a-5p	mod	3p	GGU	-3	-	-	-	-	1
hsa-mir-486-5p	mod	3p	AAUUAGUAAUUGGC	1	-	-	-	-	1
hsa-let-7f-5p	mod	5p	AUC	-3	-	-	-	-	2
hsa-mir-146a-5p	mod	5p	ACCACGUUCCCGUGG	-15	-	-	-	-	3
hsa-mir-4765	mod	3p	G	8	-	-	-	yes	6
hsa-mir-486-5p	mod	3p	UUGGAAUUUCUCG	1	-	-	-	-	1
hsa-mir-103a-3p	mod	3p	GGCUC	1	-	-	-	-	1
hsa-mir-331-3p	mod	3p	CC	0	-	-	-	-	2
hsa-let-7c-5p	mod	3p	UGAA	2	-	-	-	yes	1
hsa-mir-26a-5p	mod	3p	UGGAAUUCUCAUUC	1	-	-	-	-	1
hsa-mir-221-5p	mod	3p	UGGAACUC	5	-	-	-	-	1
hsa-mir-1538	-	-	-	-	-	-	-	-	4
hsa-mir-127-3p	mod	3p	UUACA	1	-	-	-	-	1
hsa-mir-1273e	-	-	-	-	-	-	-	-	21
hsa-mir-624-3p	-	-	-	-	snp	U	6	-	1
hsa-mir-6131	mod	3p	GUUAUAAGAACC	2	-	-	-	-	1
hsa-mir-27b-3p	mod	5p	ACAGUCCGACUAUCUUCC	-14	-	-	-	-	1
hsa-mir-338-5p	mod	3p	U	-3	-	-	-	-	3
hsa-mir-615-3p	mod	3p	AG	0	-	-	-	-	1
hsa-mir-668-3p	-	-	-	-	-	-	-	-	82
hsa-mir-30d-5p	mod	3p	UGGAAGUUCUCGGG	0	-	-	-	yes	1
hsa-mir-15a-5p	mod	3p	GG	-3	-	-	-	-	1
hsa-mir-148a-3p	mod	5p	UAC	0	-	-	-	-	1
hsa-mir-10a-5p	mod	5p	U	1	-	-	-	-	2
hsa-mir-423-5p	mod	5p	C	0	-	-	-	-	2
hsa-mir-181a-5p	mod	3p	GUU	0	-	-	-	-	3
hsa-mir-22-3p	mod	5p	AGUUCUACAGUCCGACGAUC	-20	-	-	-	-	16
hsa-mir-130a-3p	mod	3p	A	1	adar	G	8	-	1
hsa-mir-92a-3p	mod	3p	AUGU	-3	-	-	-	-	1
hsa-mir-1247-5p	mod	3p	U	1	-	-	-	-	1
hsa-mir-5695	-	-	-	-	snp	C	19	-	1
hsa-mir-16-5p	mod	3p	UGUAAU	0	-	-	-	yes	1
hsa-mir-486-5p	mod	3p	CAGUUU	-2	-	-	-	-	1
hsa-mir-584-5p	mod	3p	UUA	-1	-	-	-	yes	1
hsa-mir-181a-5p	mod	3p	UUGA	-5	-	-	-	-	2
hsa-mir-127-5p	-	-	-	-	-	-	-	-	83
hsa-mir-16-5p	mod	5p	CCCUUG	-7	-	-	-	-	1
hsa-mir-181a-5p	mod	5p	UCCAACGUUCCCGU	-16	-	-	-	-	1
hsa-mir-98-5p	mod	3p	A	-1	-	-	-	-	2
hsa-mir-9-5p	mod	3p	AUAAAGCUAGCUAAC	-1	-	-	-	-	1
hsa-mir-331-3p	mod	3p	A	1	-	-	-	-	2
hsa-mir-486-5p	mod	3p	UGGAGUUUUCGCG	1	-	-	-	-	2
hsa-mir-103a-3p	mod	3p	UC	0	-	-	-	-	5
hsa-mir-196b-5p	mod	3p	U	3	-	-	-	-	3
hsa-mir-26a-5p	mod	3p	UAAU	1	-	-	-	-	7
hsa-mir-16-5p	mod	3p	AU	1	-	-	-	-	5
hsa-mir-486-5p	mod	3p	GA	-1	-	-	-	-	16
hsa-mir-137	mod	3p	A	1	-	-	-	yes	1
hsa-mir-486-5p	mod	3p	AAAAAA	-4	-	-	-	-	1
hsa-mir-143-3p	mod	3p	UCU	1	-	-	-	yes	2
hsa-mir-126-3p	mod	3p	CCUG	-5	-	-	-	-	8
hsa-mir-152-3p	mod	3p	AAU	2	-	-	-	-	2
hsa-mir-155-5p	mod	3p	AU	0	-	-	-	yes	3
hsa-let-7f-5p	mod	3p	GGAAUUUCGGG	2	-	-	-	yes	3
hsa-mir-222-3p	mod	3p	UUAU	5	-	-	-	yes	1
hsa-mir-214-3p	mod	3p	AAU	-3	-	-	-	-	1
hsa-mir-338-3p	mod	3p	AA	0	-	-	-	-	1
hsa-mir-214-3p	mod	5p	ACC	0	-	-	-	-	3
hsa-mir-1273a	mod	3p	CC	-7	-	-	-	-	13
hsa-mir-3607-5p	mod	3p	AAAAUGC	7	-	-	-	yes	1
hsa-mir-2110	mod	3p	A	3	-	-	-	-	2
hsa-mir-99a-5p	mod	3p	U	1	-	-	-	-	1
hsa-mir-486-5p	mod	3p	UCCCC	1	-	-	-	-	1
hsa-mir-142-5p	mod	5p	CCU	-2	-	-	-	-	2
hsa-mir-151a-3p	mod	5p	CUCU	0	-	-	-	-	19
hsa-mir-144-3p	mod	3p	CU	0	-	-	-	-	1
hsa-mir-92a-3p	mod	3p	GUGUAAU	-3	-	-	-	-	1
hsa-mir-142-3p	mod	3p	A	2	-	-	-	yes	1
hsa-mir-486-5p	mod	5p	UCCG	0	-	-	-	-	849
hsa-mir-301a-3p	mod	3p	CGAGC	-4	-	-	-	-	1
hsa-mir-191-5p	mod	3p	AAAAAU	1	-	-	-	-	1
hsa-mir-25-3p	mod	3p	U	2	-	-	-	-	1
hsa-mir-486-5p	mod	3p	AA	1	-	-	-	-	25439
hsa-mir-3960	mod	5p	CGGCGCUCG	13	-	-	-	-	1
hsa-mir-30c-5p	mod	5p	CCGG	-6	-	-	-	-	1
hsa-mir-10b-5p	mod	5p	UCCGACGAUC	-10	-	-	-	-	1
hsa-mir-93-5p	mod	3p	AU	0	-	-	-	-	2
hsa-mir-145-3p	mod	3p	UAA	2	-	-	-	-	2
hsa-mir-22-3p	mod	5p	CGUUCUACAGUCCGACGAUC	-20	-	-	-	-	3
hsa-mir-9-5p	mod	3p	UAAAGCUAGAUAAC	0	-	-	-	-	2
hsa-mir-27a-3p	mod	3p	UU	-1	-	-	-	-	1
hsa-mir-6073	mod	3p	AACUUGAA	-3	-	-	-	yes	4
hsa-mir-409-3p	mod	3p	AUU	1	-	-	-	yes	3
hsa-mir-1285-3p	mod	3p	U	2	-	-	-	-	4
hsa-mir-128-3p	mod	3p	A	2	-	-	-	-	64
hsa-mir-101-3p	mod	5p	CGACGAUC	-8	-	-	-	-	1
hsa-mir-486-5p	mod	3p	AGUAAAUUUCGCG	1	-	-	-	-	1
hsa-let-7a-5p	mod	3p	CU	1	-	-	-	-	1
hsa-mir-25-5p	mod	3p	U	3	-	-	-	-	1
hsa-mir-941	mod	3p	CUGU	-5	-	-	-	-	1
hsa-mir-92b-3p	mod	3p	UGU	1	-	-	-	-	1
hsa-mir-423-5p	mod	3p	CU	1	-	-	-	-	1
hsa-mir-25-3p	mod	3p	AGAUU	1	-	-	-	-	2
hsa-mir-148a-3p	mod	5p	UCA	2	-	-	-	-	1
hsa-mir-181a-5p	mod	5p	CAGGCACAACU	-16	-	-	-	-	1
hsa-mir-410-3p	mod	5p	C	0	-	-	-	-	477
hsa-mir-107	mod	3p	A	-2	-	-	-	yes	2
hsa-mir-26a-5p	mod	3p	AUU	1	-	-	-	-	194
hsa-mir-27b-5p	mod	5p	CGC	0	-	-	-	-	1
hsa-mir-191-5p	mod	3p	UUGUAAU	0	-	-	-	yes	1
hsa-mir-191-5p	mod	3p	A	-1	-	-	-	-	2
hsa-mir-200b-3p	mod	3p	A	2	-	-	-	-	1
hsa-mir-186-5p	mod	3p	AUUUU	1	-	-	-	yes	1
hsa-mir-26a-5p	mod	3p	AG	1	-	-	-	-	3
hsa-mir-433-3p	mod	3p	A	0	-	-	-	-	4
hsa-mir-92a-3p	mod	3p	AGAA	1	-	-	-	-	8
hsa-mir-30e-3p	mod	3p	CGC	-2	-	-	-	-	8
hsa-mir-335-5p	mod	3p	CACAUG	-6	-	-	-	-	4
hsa-mir-941	mod	3p	U	0	-	-	-	-	33
hsa-mir-4284	mod	3p	AAACACCAAAAA	1	-	-	-	yes	1
hsa-mir-150-5p	mod	3p	CGUGU	-3	-	-	-	-	41
hsa-mir-4435	mod	3p	U	1	-	-	-	-	2
hsa-mir-421	mod	3p	UAU	1	-	-	-	yes	1
hsa-mir-181a-5p	mod	5p	UCCACCACGUUCCCGUU	-19	-	-	-	-	1
hsa-mir-140-3p	mod	5p	CCCUUGG	-6	-	-	-	-	1
hsa-mir-26b-5p	mod	3p	CGG	-3	-	-	-	-	10
hsa-mir-223-3p	mod	3p	GA	1	-	-	-	-	8
hsa-mir-192-5p	mod	5p	CUGC	0	-	-	-	-	22
hsa-mir-654-3p	mod	3p	CCCUG	-4	-	-	-	yes	1
hsa-mir-4446-3p	mod	3p	AAA	0	-	-	-	-	2
hsa-mir-486-5p	mod	3p	AGAU	0	-	-	-	-	6
hsa-mir-181a-3p	mod	3p	AA	-1	-	-	-	-	2
hsa-mir-4429	mod	3p	GCGAU	-1	-	-	-	yes	1
hsa-mir-186-5p	mod	5p	CAGAGC	0	-	-	-	-	2
hsa-mir-4466	mod	3p	CC	2	-	-	-	yes	1
hsa-mir-451a	mod	3p	GGAAUUCGGUGCC	2	-	-	-	-	1
hsa-mir-218-5p	mod	3p	CU	2	-	-	-	-	1
hsa-mir-192-5p	mod	3p	UGGCA	4	-	-	-	yes	1
hsa-mir-423-3p	mod	3p	UC	1	-	-	-	yes	1
hsa-mir-486-5p	mod	3p	UGUAGUUCUCUCG	0	-	-	-	-	1
hsa-mir-10b-5p	mod	5p	CUC	-1	-	-	-	-	4
hsa-mir-1307-5p	mod	3p	A	4	-	-	-	-	2
hsa-mir-21-3p	mod	5p	C	2	-	-	-	-	1
hsa-mir-324-3p	mod	3p	U	1	-	-	-	yes	1
hsa-mir-146a-5p	mod	3p	AA	-1	-	-	-	-	3
hsa-mir-127-3p	mod	3p	UAA	1	-	-	-	yes	2
hsa-mir-1246	mod	3p	CGGGAGA	-2	-	-	-	-	6
hsa-mir-584-5p	mod	3p	AU	-2	-	-	-	-	1
hsa-mir-486-5p	mod	3p	UGGAAUUCUCACUCC	0	-	-	-	-	1
hsa-mir-191-5p	mod	3p	A	0	-	-	-	yes	7
hsa-mir-432-5p	mod	3p	UAU	1	-	-	-	-	4
hsa-mir-486-5p	mod	3p	UGGAAAUCCUGGGG	1	-	-	-	-	8
hsa-mir-486-5p	mod	3p	UGGUGUUCUUCUCUGC	-1	-	-	-	-	1
hsa-mir-29a-3p	mod	3p	AAA	-2	-	-	-	-	6
hsa-mir-22-3p	mod	5p	CGCUC	-5	-	-	-	-	1
hsa-mir-191-5p	mod	3p	GGAAUUCGGG	2	-	-	-	yes	1
hsa-mir-130a-3p	mod	3p	AUU	-2	-	-	-	-	1
hsa-mir-625-5p	mod	5p	UCCCGUG	-8	-	-	-	-	3
hsa-mir-210-3p	mod	3p	C	0	-	-	-	-	4
hsa-mir-93-5p	adar	3p	G	-1	-	-	-	-	5
hsa-mir-30e-3p	mod	5p	UCCCGUGU	-8	-	-	-	-	1
hsa-mir-488-3p	-	-	-	-	-	-	-	-	3
hsa-mir-432-5p	mod	3p	U	3	-	-	-	-	2
hsa-mir-106b-3p	mod	3p	AAA	0	-	-	-	-	3
hsa-mir-654-5p	mod	3p	A	0	-	-	-	-	2
hsa-mir-26a-5p	mod	5p	CGACGGAUC	-9	-	-	-	-	1
hsa-mir-425-5p	mod	3p	UGGAC	3	-	-	-	yes	1
hsa-mir-92b-3p	mod	3p	UUGAU	0	-	-	-	-	1
hsa-mir-144-3p	mod	3p	GAAGGGAC	-2	-	-	-	-	1
hsa-let-7f-5p	mod	3p	A	1	-	-	-	yes	90
hsa-mir-126-5p	adar	5p	xxxG	-4	-	-	-	-	1
hsa-mir-181a-5p	mod	3p	AGU	0	-	-	-	-	1
hsa-mir-143-3p	mod	3p	UC	0	-	-	-	yes	2
hsa-mir-128-3p	mod	3p	AG	0	-	-	-	yes	1
hsa-mir-126-5p	mod	5p	CCGUGG	-6	-	-	-	-	6
hsa-mir-23a-3p	mod	3p	UUGUAAU	2	-	-	-	yes	1
hsa-mir-331-3p	mod	3p	U	1	-	-	-	-	10
hsa-mir-22-3p	mod	3p	UUGU	-3	-	-	-	-	2
hsa-mir-222-3p	mod	3p	AAUAAUAUUU	5	-	-	-	-	1
hsa-mir-29a-3p	mod	3p	CU	0	-	-	-	-	3
hsa-mir-93-5p	mod	3p	UGGAAUUCCGUGUGC	-1	-	-	-	-	1
hsa-mir-146a-5p	mod	3p	UAU	3	-	-	-	-	1
hsa-mir-4646-5p	mod	5p	CGC	7	-	-	-	-	1
hsa-mir-151b	mod	5p	UACAGUCCGACGAU	-15	-	-	-	-	10
hsa-mir-4419b	mod	3p	GGCUGGAGGC	-9	-	-	-	-	1
hsa-mir-125a-5p	mod	3p	CGUG	-4	-	-	-	-	1
hsa-mir-518e-3p	mod	5p	C	0	-	-	-	-	1
hsa-mir-26a-5p	mod	3p	UGGACUUC	1	-	-	-	yes	3
hsa-mir-30e-3p	mod	3p	UGGAC	-1	-	-	-	yes	1
hsa-mir-342-3p	mod	3p	U	2	-	-	-	-	114
hsa-let-7b-5p	mod	3p	U	-2	-	-	-	-	2
hsa-mir-4446-3p	mod	5p	CGUUCCCGUGG	-11	-	-	-	-	1
hsa-mir-199b-5p	-	-	-	-	-	-	-	-	74
hsa-mir-369-3p	mod	3p	C	0	-	-	-	-	5
hsa-mir-6087	snp	5p	xxC	18	snp	U	26	-	1
hsa-mir-127-3p	mod	3p	UGUU	1	-	-	-	-	1
hsa-mir-486-5p	mod	3p	UGACGUUAUUGGG	1	-	-	-	-	1
hsa-mir-1273h-3p	mod	3p	CGGCA	-3	-	-	-	-	1
hsa-let-7b-5p	mod	3p	AA	-1	-	-	-	-	2
hsa-mir-566	mod	5p	A	25	-	-	-	-	5
hsa-mir-23a-3p	mod	5p	CGUGG	-5	-	-	-	-	5
hsa-mir-92a-3p	mod	3p	U	-1	-	-	-	-	2
hsa-mir-125b-1-3p	mod	3p	CGU	-3	-	-	-	-	2
hsa-mir-4284	mod	3p	AAACACC	1	-	-	-	yes	8
hsa-mir-486-5p	mod	3p	AAUGGAAUUCGUGCC	0	-	-	-	-	1
hsa-let-7a-5p	mod	3p	AGA	0	-	-	-	-	1
hsa-let-7c-5p	mod	3p	CUCGAA	-5	-	-	-	-	1
hsa-mir-486-5p	mod	3p	UGGUAUUAUCUGG	0	-	-	-	-	1
hsa-mir-22-3p	mod	5p	CAAA	-1	-	-	-	-	1
hsa-mir-28-3p	mod	3p	A	1	-	-	-	yes	7
hsa-mir-30e-5p	mod	3p	AGAA	3	-	-	-	-	1
hsa-mir-423-5p	mod	3p	UUU	2	-	-	-	yes	1
hsa-mir-23a-3p	adar	3p	G	2	-	-	-	-	1
hsa-mir-142-5p	mod	3p	UGUAAU	1	-	-	-	yes	1
hsa-mir-92a-3p	mod	5p	UAA	0	-	-	-	-	4
hsa-mir-589-3p	mod	3p	U	0	-	-	-	-	2
hsa-let-7g-5p	mod	3p	CGUUA	-3	-	-	-	-	14
hsa-mir-381-3p	mod	3p	UCGA	-1	-	-	-	-	1
hsa-mir-486-5p	mod	3p	AUGGCAUUCUCU	1	-	-	-	-	1
hsa-mir-29a-3p	mod	3p	A	1	-	-	-	-	72
hsa-mir-19b-3p	mod	3p	CCCUGA	-5	-	-	-	-	29
hsa-mir-130a-3p	mod	3p	AUG	0	-	-	-	-	1
hsa-mir-423-5p	mod	5p	UUC	0	-	-	-	-	1
hsa-mir-127-3p	mod	3p	UUUCU	1	-	-	-	-	4
hsa-mir-193a-5p	mod	5p	GCU	-11	-	-	-	-	1
hsa-mir-3960	mod	3p	GUG	19	-	-	-	yes	1
hsa-mir-376a-3p	mod	5p	AUCU	0	-	-	-	-	1
hsa-mir-23b-3p	mod	3p	UUGGAAUCUCGGG	3	-	-	-	-	1
hsa-mir-186-5p	mod	3p	GU	3	-	-	-	-	1
hsa-mir-191-5p	mod	3p	CU	2	-	-	-	-	1
hsa-mir-451a	mod	5p	CACCCA	0	-	-	-	-	1
hsa-mir-10a-5p	mod	3p	CCCAA	-6	-	-	-	-	1
hsa-mir-27b-3p	-	-	-	-	adar	G	14	-	3
hsa-mir-151a-3p	mod	3p	CGGU	-2	-	-	-	-	55
hsa-mir-15b-5p	mod	3p	C	0	-	-	-	-	5
hsa-mir-150-5p	mod	3p	AG	0	-	-	-	-	1
hsa-mir-451a	mod	3p	UUUU	-2	-	-	-	yes	1
hsa-mir-2355-3p	mod	3p	U	1	-	-	-	-	1
hsa-mir-21-5p	mod	3p	UGGAAUUCUAUUC	1	-	-	-	-	1
hsa-mir-142-5p	-	-	-	-	adar	G	13	-	1
hsa-mir-339-3p	mod	3p	U	1	-	-	-	yes	2
hsa-mir-142-5p	mod	5p	CCCC	-2	-	-	-	-	8
hsa-mir-151a-3p	mod	3p	UUUUAU	2	-	-	-	-	1
hsa-mir-26b-5p	mod	3p	UC	2	-	-	-	-	7
hsa-mir-143-3p	mod	5p	GUUCCCGUUG	-10	-	-	-	-	1
hsa-mir-451a	mod	3p	U	-4	-	-	-	-	1
hsa-let-7a-5p	mod	3p	CUCCCGCC	0	-	-	-	-	1
hsa-mir-451a	mod	5p	GUUGUA	-7	-	-	-	-	1
hsa-mir-29c-3p	mod	3p	CA	1	-	-	-	-	1
hsa-mir-323a-3p	mod	5p	UUCCCGUG	-9	-	-	-	-	1
hsa-mir-17-5p	mod	3p	UUU	0	-	-	-	-	1
hsa-mir-486-5p	mod	5p	UCCUAC	0	-	-	-	-	1
hsa-mir-486-5p	mod	3p	AUAAAGUAGAACG	2	-	-	-	-	1
hsa-mir-127-3p	mod	3p	UUUC	1	-	-	-	-	6
hsa-mir-181a-5p	mod	3p	CU	3	-	-	-	-	7
hsa-mir-486-5p	mod	3p	UAGAG	-2	-	-	-	-	3
hsa-mir-3176	mod	3p	UGCUGUCUGCU	2	-	-	-	yes	1
hsa-mir-4659b-3p	mod	3p	CACG	-3	-	-	-	-	1
hsa-mir-142-5p	mod	5p	CCCGUGG	-7	-	-	-	-	5
hsa-mir-582-3p	-	-	-	-	-	-	-	-	9
hsa-mir-16-5p	mod	3p	CG	-2	-	-	-	-	3
hsa-mir-486-5p	mod	3p	UAUGGCAUUCGGUGCCA	-2	-	-	-	-	1
hsa-mir-126-5p	mod	3p	AGAAACGGUAUAAAG	1	-	-	-	-	1
hsa-mir-146b-5p	mod	3p	UU	1	-	-	-	yes	2
hsa-mir-103a-3p	mod	3p	UCU	1	-	-	-	yes	2
hsa-mir-486-5p	mod	3p	CAGA	-2	-	-	-	yes	1
hsa-mir-20a-5p	mod	5p	C	0	-	-	-	-	1
hsa-mir-6131	mod	3p	GUUAUCAGAACAGGGA	2	-	-	-	-	1
hsa-mir-30e-5p	mod	3p	U	-2	-	-	-	-	2
hsa-mir-486-5p	mod	3p	UGUGGAUUUCGGGG	1	-	-	-	-	1
hsa-mir-127-3p	mod	3p	UU	-2	-	-	-	-	1
hsa-mir-148a-5p	mod	5p	AAC	0	-	-	-	-	11
hsa-mir-421	mod	3p	G	1	-	-	-	-	2
hsa-mir-320a	mod	3p	UAU	0	-	-	-	yes	2
hsa-let-7f-5p	mod	5p	GGGU	-5	-	-	-	-	1
hsa-mir-320a	mod	3p	UU	0	-	-	-	yes	14
hsa-mir-625-3p	adar	5p	xxxG	1	-	-	-	-	1
hsa-mir-567	mod	5p	CAAACGGAGAA	44	-	-	-	-	1
hsa-mir-148b-3p	mod	3p	UUUAAU	1	-	-	-	-	1
hsa-let-7i-5p	mod	3p	A	1	-	-	-	-	1565
hsa-mir-1273c	mod	3p	CAC	40	-	-	-	yes	1
hsa-mir-125b-2-3p	-	-	-	-	-	-	-	-	80
hsa-mir-215-5p	mod	5p	C	0	-	-	-	-	9
hsa-mir-5683	-	-	-	-	-	-	-	-	21
hsa-mir-30c-5p	mod	3p	AGGUAGUAGU	3	-	-	-	-	1
hsa-mir-512-3p	mod	3p	A	1	-	-	-	yes	1
hsa-mir-1273e	mod	3p	UCUCAA	62	-	-	-	-	2
hsa-let-7f-5p	mod	3p	CUCGUUAA	-5	-	-	-	-	1
hsa-mir-486-5p	mod	3p	UGGAAAAUUCGGGG	1	-	-	-	-	1
hsa-mir-146a-5p	mod	5p	CAGUCCGACGGAUC	-14	-	-	-	-	1
hsa-mir-146a-5p	mod	5p	UU	0	-	-	-	-	3
hsa-mir-181a-2-3p	mod	3p	AAA	-1	-	-	-	-	1
hsa-mir-4511	mod	3p	U	2	-	-	-	yes	2
hsa-mir-30d-5p	mod	3p	UGGAAUAAACGG	3	-	-	-	-	1
hsa-mir-423-5p	mod	3p	CCUAA	-4	-	-	-	-	1
hsa-mir-328-3p	-	-	-	-	-	-	-	-	152
hsa-mir-191-5p	mod	5p	CAU	1	-	-	-	-	1
hsa-mir-152-3p	mod	3p	UU	2	-	-	-	-	1
hsa-mir-192-5p	adar	3p	G	1	-	-	-	-	15
hsa-mir-8086	-	-	-	-	snp	C	53	-	1
hsa-mir-221-3p	mod	3p	AUU	-1	-	-	-	yes	1
hsa-mir-10b-5p	mod	5p	U	1	-	-	-	-	6
hsa-mir-486-5p	mod	3p	AUUUUU	1	-	-	-	-	18
hsa-mir-26a-5p	mod	3p	UGGAAUUCUGCCAA	1	-	-	-	-	1
hsa-mir-143-3p	mod	3p	UUA	0	-	-	-	yes	1
hsa-mir-493-5p	mod	3p	GAGCAUUCUGUAACUGCGA	-6	-	-	-	-	1
hsa-mir-486-5p	mod	3p	AUGGUAGUAUCGUC	1	-	-	-	-	1
hsa-mir-92b-3p	mod	3p	UUAAU	1	-	-	-	-	1
hsa-mir-766-3p	-	-	-	-	-	-	-	-	9
hsa-mir-486-5p	mod	3p	AGGUGGAUCUCGCG	1	-	-	-	-	1
hsa-mir-25-3p	mod	3p	UGUAAU	1	-	-	-	-	1
hsa-mir-409-3p	mod	3p	CCCCCCU	-6	-	-	-	-	22
hsa-mir-186-5p	mod	3p	U	-1	-	-	-	yes	1
hsa-mir-143-3p	mod	3p	CGCU	-4	-	-	-	-	1482
hsa-mir-493-3p	mod	3p	U	-1	-	-	-	-	1
hsa-mir-548au-5p	mod	3p	ACU	0	-	-	-	-	4
hsa-mir-29a-5p	mod	3p	U	1	-	-	-	-	1
hsa-mir-106b-5p	mod	3p	UCAUUGCACUUGUC	2	-	-	-	-	1
hsa-mir-4508	mod	5p	CGA	-4	-	-	-	-	3
hsa-mir-224-5p	mod	3p	U	2	-	-	-	-	6
hsa-mir-486-5p	mod	3p	CGUA	-1	-	-	-	-	1
hsa-mir-30e-3p	mod	5p	CAGUCCGACGAUC	-13	-	-	-	-	1
hsa-mir-320a	mod	3p	UUU	0	-	-	-	yes	11
hsa-mir-4311	mod	3p	CCGUCGCUGCUACCA	58	-	-	-	yes	1
hsa-mir-301a-3p	mod	5p	C	1	-	-	-	-	3
hsa-mir-320a	mod	3p	UUAUCU	1	-	-	-	-	1
hsa-mir-30e-5p	mod	3p	UGU	3	-	-	-	-	2
hsa-mir-486-5p	mod	3p	UGGAAUUCGCCAAGG	0	-	-	-	-	1
hsa-mir-10b-5p	mod	3p	UGGAAUUCUUUCUC	0	-	-	-	-	1
hsa-mir-143-3p	mod	3p	UUGGAAUUCGGUGCC	1	-	-	-	-	1
hsa-mir-151a-3p	mod	5p	CA	0	-	-	-	-	2
hsa-mir-1298-5p	-	-	-	-	adar	G	16	-	1
hsa-mir-423-3p	mod	3p	UU	-1	-	-	-	-	2
hsa-mir-181a-5p	mod	3p	UU	3	-	-	-	-	17
hsa-mir-127-3p	mod	3p	AAAAA	1	-	-	-	-	2
hsa-mir-3976	mod	5p	AAGACCCCGUG	75	-	-	-	-	2
hsa-mir-132-3p	mod	5p	UAC	0	-	-	-	-	58
hsa-mir-548ax	mod	5p	AGC	0	-	-	-	-	1
hsa-mir-30a-3p	mod	3p	U	0	-	-	-	-	13
hsa-mir-548k	mod	5p	CAC	35	-	-	-	-	1
hsa-mir-191-5p	mod	3p	AAA	0	-	-	-	-	1
hsa-mir-584-5p	mod	3p	UGGAAUUCUGUGUGC	0	-	-	-	-	1
hsa-mir-223-3p	mod	3p	UG	2	-	-	-	-	2
hsa-mir-423-5p	mod	3p	AA	-2	-	-	-	yes	1
hsa-mir-552-5p	-	-	-	-	-	-	-	-	1
hsa-mir-181b-5p	mod	3p	C	0	-	-	-	-	2
hsa-mir-92b-3p	mod	3p	UUA	1	-	-	-	-	1
hsa-mir-30c-2-3p	mod	3p	CCUC	-4	-	-	-	-	1
hsa-mir-654-3p	mod	5p	ACAUUCCUACGAUC	-14	-	-	-	-	1
hsa-mir-496	mod	5p	UGAU	0	-	-	-	-	1
hsa-mir-381-3p	mod	3p	UCGAGU	-1	-	-	-	-	5
hsa-mir-503-5p	mod	3p	AAC	-2	-	-	-	-	1
hsa-mir-146a-5p	mod	3p	UUUU	1	-	-	-	-	5
hsa-mir-26a-5p	mod	3p	UAU	1	-	-	-	-	11
hsa-mir-30e-5p	-	-	-	-	adar	G	8	-	2
hsa-mir-877-5p	mod	3p	UU	3	-	-	-	-	5
hsa-mir-126-5p	mod	5p	CCC	-1	-	-	-	-	1
hsa-mir-451a	mod	3p	GGAU	2	-	-	-	yes	1
hsa-mir-486-5p	mod	3p	AUAUGAAAAUUCUC	1	-	-	-	-	1
hsa-mir-484	mod	3p	UCU	-1	-	-	-	yes	1
hsa-mir-22-3p	mod	3p	GCCUGU	-5	-	-	-	-	2
hsa-mir-25-3p	mod	5p	GUUCCCGU	-10	-	-	-	-	2
hsa-mir-127-3p	mod	3p	UC	-2	-	-	-	-	4
hsa-mir-486-5p	mod	3p	AUGGAUUCCCCGGG	1	-	-	-	-	9
hsa-mir-486-5p	mod	3p	UUUUUGUCAUUCU	1	-	-	-	-	1
hsa-mir-486-5p	mod	3p	AUU	0	-	-	-	-	15
hsa-mir-148b-3p	mod	3p	UUUUGGAAUUUCUC	1	-	-	-	-	1
hsa-mir-423-3p	mod	3p	AC	1	-	-	-	-	5
hsa-mir-26a-5p	mod	5p	CGGC	-4	-	-	-	-	2
hsa-mir-409-3p	mod	3p	C	0	-	-	-	-	3
hsa-mir-146a-5p	mod	3p	UUUU	-2	-	-	-	-	1
hsa-let-7f-5p	mod	3p	GAGGUAGUAGAU	2	-	-	-	yes	1
hsa-mir-941	mod	3p	AU	1	-	-	-	-	2
hsa-mir-500a-3p	mod	3p	U	1	-	-	-	-	11
hsa-mir-24-3p	mod	5p	UGGA	0	-	-	-	-	1
hsa-mir-148b-3p	mod	3p	UUUCU	1	-	-	-	-	1
hsa-let-7b-5p	mod	5p	A	0	-	-	-	-	1
hsa-mir-486-5p	mod	3p	UGGGAAUCUUCGG	1	-	-	-	-	1
hsa-mir-486-5p	mod	3p	UGAA	-1	-	-	-	-	2
hsa-mir-140-3p	mod	5p	CCC	2	-	-	-	-	15
hsa-mir-941	mod	3p	UUU	1	-	-	-	-	3
hsa-mir-30e-5p	mod	3p	UGGAAUCUCGGG	3	-	-	-	-	12
hsa-mir-486-5p	mod	3p	AGAGAUGGACUUC	1	-	-	-	-	1
hsa-mir-128-3p	mod	5p	UAC	0	-	-	-	-	1
hsa-mir-365b-3p	mod	3p	A	0	-	-	-	-	1
hsa-mir-92a-3p	mod	3p	UGAA	2	-	-	-	yes	1
hsa-mir-486-5p	mod	3p	AAGAA	-4	-	-	-	-	1
hsa-mir-143-3p	mod	5p	CGC	-4	-	-	-	-	1
hsa-mir-2355-5p	mod	5p	C	0	-	-	-	-	9
hsa-mir-1273e	mod	3p	CUCCGGGAGG	-13	-	-	-	yes	1
hsa-mir-665	mod	3p	UUAAAU	3	-	-	-	-	1
hsa-mir-145-3p	-	-	-	-	-	-	-	-	17
hsa-mir-484	mod	5p	UCC	0	-	-	-	-	198
hsa-mir-335-5p	mod	3p	CAACUGU	-6	-	-	-	-	1
hsa-mir-484	mod	3p	UUGAAUUC	-1	-	-	-	yes	1
hsa-mir-423-5p	mod	5p	UGCC	0	-	-	-	-	1
hsa-mir-486-5p	mod	3p	AGUUU	1	-	-	-	-	1
hsa-mir-7855-5p	mod	3p	U	1	-	-	-	-	1
hsa-mir-548ag	mod	5p	AAAU	1	-	-	-	-	1
hsa-mir-486-5p	mod	3p	AGAGAA	-3	-	-	-	-	2
hsa-mir-192-5p	mod	3p	AGG	2	-	-	-	-	1
hsa-mir-486-5p	mod	3p	UGGAAUUAUUCUCG	1	-	-	-	-	3
hsa-mir-25-3p	mod	5p	CUCCAGUCCGACGAUC	-16	-	-	-	-	1
hsa-mir-1260b	mod	3p	AAU	0	-	-	-	yes	1
hsa-mir-27b-3p	mod	3p	A	-1	-	-	-	-	1
hsa-mir-92a-3p	mod	3p	U	2	-	-	-	-	2182
hsa-mir-548s	snp	5p	xxxU	0	-	-	-	-	1
hsa-mir-518e-3p	mod	5p	AAC	0	-	-	-	-	1
hsa-mir-10a-5p	mod	5p	UACAGUCCGACGAUC	-15	-	-	-	-	1
hsa-mir-516b-5p	mod	3p	A	1	-	-	-	yes	5
hsa-mir-486-5p	mod	3p	AUGGUACUCUCG	1	-	-	-	-	1
hsa-mir-744-5p	mod	3p	CGCAU	-3	-	-	-	-	1
hsa-mir-487a-3p	mod	5p	C	0	-	-	-	-	11
hsa-mir-126-3p	mod	5p	CACCAUGUUCCCGUGG	-16	-	-	-	-	1
hsa-mir-186-5p	mod	3p	AU	2	-	-	-	-	2
hsa-mir-378a-3p	mod	5p	ACUU	0	-	-	-	-	29
hsa-mir-486-5p	mod	3p	UUCACAUUGGCUAA	1	-	-	-	-	1
hsa-mir-186-5p	mod	5p	ACAAUCCGACGA	-14	-	-	-	-	1
hsa-mir-30b-5p	-	-	-	-	-	-	-	-	1214
hsa-mir-181a-5p	mod	3p	A	1	-	-	-	-	21
hsa-mir-191-5p	mod	3p	AAGU	1	-	-	-	-	1
hsa-mir-122-5p	mod	3p	A	-1	-	-	-	-	1
hsa-mir-202-5p	mod	3p	U	1	-	-	-	-	2
hsa-mir-143-3p	mod	3p	GGAAGGAU	-4	-	-	-	-	1
hsa-mir-26a-5p	mod	3p	UUUUGAA	1	-	-	-	yes	1
hsa-mir-487b-3p	mod	3p	CCUUA	-3	-	-	-	-	2
hsa-mir-451a	mod	3p	GU	-1	-	-	-	-	1
hsa-mir-150-5p	mod	3p	U	1	-	-	-	yes	2
hsa-mir-127-3p	mod	3p	UCAU	-2	-	-	-	-	1
hsa-mir-22-3p	mod	3p	CCU	-4	-	-	-	-	17
hsa-mir-221-3p	mod	3p	UUGGAAUUCGGG	1	-	-	-	-	1
hsa-mir-409-3p	mod	3p	UUU	4	-	-	-	-	1
hsa-mir-3960	mod	5p	GUCGGAGGUCGGC	-13	-	-	-	-	2
hsa-mir-6073	mod	3p	AACG	-3	-	-	-	yes	1
hsa-mir-223-3p	mod	5p	UGUA	0	-	-	-	-	6
hsa-mir-3619-3p	mod	3p	CACGAGAAGUGUUGG	-14	-	-	-	yes	1
hsa-mir-516a-5p	-	-	-	-	adar	G	12	-	1
hsa-mir-1185-1-3p	mod	5p	UUC	0	-	-	-	-	1
hsa-mir-126-3p	mod	5p	ACGAU	-6	-	-	-	-	3
hsa-mir-30d-5p	mod	3p	G	1	-	-	-	-	1
hsa-mir-877-5p	mod	3p	AAU	1	-	-	-	yes	1
hsa-mir-1273a	mod	3p	AGG	-71	adar	G	-68	-	1
hsa-mir-26a-5p	mod	3p	C	0	-	-	-	yes	2
hsa-mir-320a	mod	3p	UUU	2	-	-	-	yes	6
hsa-mir-5009-3p	mod	5p	GCU	0	-	-	-	-	1
hsa-let-7f-5p	mod	3p	AU	2	-	-	-	-	2
hsa-mir-409-3p	mod	3p	AU	3	-	-	-	-	4
hsa-mir-125a-5p	mod	3p	GG	-4	-	-	-	-	2
hsa-mir-423-5p	mod	5p	GACGAU	-7	-	-	-	-	1
hsa-mir-548aj-5p	-	-	-	-	-	-	-	-	3
hsa-mir-4746-5p	-	-	-	-	-	-	-	-	22
hsa-mir-10b-5p	mod	3p	UUG	-2	-	-	-	-	3
hsa-mir-153-3p	mod	3p	UAUC	-3	-	-	-	-	1
hsa-mir-369-5p	mod	5p	CCCGAUC	-7	-	-	-	-	1
hsa-mir-21-3p	mod	3p	CUGU	-4	-	-	-	-	1
hsa-mir-370-3p	mod	3p	AAGA	0	-	-	-	-	1
hsa-mir-486-5p	mod	3p	AUGUAAUUUUCGCG	1	-	-	-	-	3
hsa-mir-106b-5p	mod	3p	AGCAGCAUUUUACA	2	-	-	-	-	1
hsa-mir-548au-5p	mod	5p	AAC	0	-	-	-	-	3
hsa-mir-134-5p	mod	3p	UGAU	-1	-	-	-	-	1
hsa-mir-16-5p	mod	3p	CCCC	0	-	-	-	-	1
hsa-mir-301b-3p	adar	3p	G	-3	-	-	-	-	3
hsa-mir-22-3p	mod	5p	ACAGUCCGACUAUC	-14	-	-	-	-	3
hsa-mir-145-3p	mod	3p	G	1	-	-	-	yes	1
hsa-mir-517b-3p	mod	5p	CCCGUG	-7	-	-	-	-	1
hsa-mir-127-3p	mod	3p	UCU	1	-	-	-	-	21
hsa-mir-15b-5p	adar	3p	G	-2	-	-	-	-	2
hsa-mir-155-5p	mod	3p	GGAAUUCGGG	2	-	-	-	-	1
hsa-mir-654-3p	mod	5p	UCUACAGUCCUACGAUC	-17	-	-	-	-	1
hsa-let-7b-5p	mod	3p	A	-2	-	-	-	-	1
hsa-mir-15b-5p	mod	5p	CCCGUG	-7	-	-	-	-	1
hsa-mir-486-5p	mod	3p	UUUUUUUGACUUC	1	-	-	-	-	1
hsa-mir-486-5p	mod	3p	GAGAU	-4	-	-	-	-	1
hsa-mir-619-5p	mod	3p	C	3	-	-	-	yes	1
hsa-mir-181b-5p	mod	3p	U	-2	-	-	-	-	11
hsa-mir-625-5p	mod	3p	ACU	-1	-	-	-	yes	1
hsa-mir-191-5p	mod	5p	CAC	0	adar	G	19	-	21
hsa-mir-6847-5p	snp	5p	xxC	0	-	-	-	-	1
hsa-mir-128-3p	mod	5p	AGUUCUACAGUCCGACGA	-20	-	-	-	-	1
hsa-mir-181c-5p	mod	5p	U	0	-	-	-	-	4
hsa-mir-486-5p	mod	3p	UUUUAGUCUCCUC	1	-	-	-	-	1
hsa-mir-423-5p	mod	3p	UGGAAUUUCUCG	2	-	-	-	yes	1
hsa-mir-6073	mod	3p	AACGUAA	-3	-	-	-	yes	1
hsa-mir-423-5p	mod	3p	UUUU	2	-	-	-	yes	3
hsa-mir-423-3p	mod	3p	CGU	-2	-	-	-	yes	2
hsa-mir-127-3p	mod	3p	UGU	1	-	-	-	-	11
hsa-mir-744-5p	mod	3p	CG	-3	-	-	-	-	1
hsa-mir-92a-3p	mod	3p	AGCA	1	-	-	-	-	1
hsa-mir-566	mod	5p	CAGG	36	adar	G	65	-	1
hsa-mir-486-5p	mod	3p	UGCCGGACA	1	-	-	-	-	1
hsa-mir-125a-5p	mod	5p	CGACGAUC	-8	-	-	-	-	2
hsa-mir-451a	mod	5p	CCGU	-6	-	-	-	-	18
hsa-mir-10a-5p	mod	3p	UGGAAUUCAUUCUC	0	-	-	-	-	1
hsa-mir-485-5p	mod	3p	U	1	-	-	-	-	1
hsa-mir-409-3p	mod	5p	CGUUCCCGUGGGCC	-11	-	-	-	-	1
hsa-mir-624-5p	-	-	-	-	-	-	-	-	3
hsa-mir-223-3p	mod	3p	UCA	-2	-	-	-	-	3
hsa-mir-486-5p	mod	3p	AGGGAUUCCUGGGG	1	-	-	-	-	2
hsa-mir-152-5p	mod	3p	U	2	-	-	-	-	2
hsa-mir-532-5p	mod	3p	CCCGA	-4	-	-	-	-	4
hsa-mir-409-3p	mod	5p	UUCUACAUUCCGACGAU	-18	-	-	-	-	1
hsa-mir-6511b-3p	-	-	-	-	-	-	-	-	4
hsa-mir-125b-5p	mod	3p	UAA	-1	-	-	-	-	1
hsa-mir-4645-3p	snp	5p	xxC	-2	-	-	-	-	1
hsa-mir-30e-5p	mod	3p	U	5	-	-	-	-	4
hsa-mir-376a-3p	mod	3p	CUGUCU	-3	-	-	-	-	1
hsa-mir-22-3p	mod	3p	CCCUGUU	-5	-	-	-	-	2
hsa-mir-451a	mod	5p	CAC	0	-	-	-	-	1513
hsa-mir-106b-3p	mod	5p	GUUCUACAUUCCGACGCUC	-19	-	-	-	-	1
hsa-mir-28-3p	adar	3p	G	0	-	-	-	-	3
hsa-mir-1323	mod	5p	UCC	0	-	-	-	-	10
hsa-mir-487b-3p	mod	5p	CCGUG	-6	-	-	-	-	3
hsa-mir-223-3p	mod	3p	AU	2	-	-	-	-	1
hsa-mir-125b-1-3p	mod	5p	C	0	-	-	-	-	4
hsa-mir-432-5p	mod	3p	AA	0	-	-	-	yes	2
hsa-mir-516b-5p	mod	3p	AU	0	-	-	-	-	1
hsa-mir-6073	mod	3p	AACUU	-3	-	-	-	yes	1
hsa-mir-451a	mod	5p	CAACA	0	-	-	-	-	6
hsa-mir-101-3p	mod	3p	CU	0	adar	G	15	-	1
hsa-mir-3942-3p	-	-	-	-	-	-	-	-	2
hsa-mir-148b-3p	mod	5p	G	0	-	-	-	-	3
hsa-mir-106b-3p	mod	3p	CU	1	-	-	-	-	1
hsa-mir-664a-5p	mod	3p	U	3	-	-	-	-	3
hsa-mir-187-5p	mod	3p	A	-1	-	-	-	yes	1
hsa-mir-485-3p	mod	3p	C	2	-	-	-	-	16
hsa-mir-652-3p	mod	5p	AAUA	0	-	-	-	-	1
hsa-mir-222-3p	mod	3p	GA	4	-	-	-	-	1
hsa-mir-148b-3p	mod	3p	UUC	1	-	-	-	-	1
hsa-mir-30c-5p	mod	3p	UCU	-1	-	-	-	-	4
hsa-mir-222-3p	mod	3p	U	5	-	-	-	-	24
hsa-mir-93-5p	mod	3p	C	1	-	-	-	-	2
hsa-mir-6131	mod	3p	GUUAUAAGAACU	2	-	-	-	-	7
hsa-mir-99a-5p	-	-	-	-	-	-	-	-	174
hsa-mir-92b-3p	mod	3p	UUUU	1	-	-	-	-	2
hsa-mir-144-3p	mod	3p	GA	-1	-	-	-	-	2
hsa-mir-191-5p	mod	5p	CACU	0	-	-	-	-	2
hsa-mir-423-5p	mod	3p	AUU	-3	-	-	-	-	1
hsa-mir-423-3p	mod	3p	U	-6	-	-	-	-	1
hsa-mir-92a-3p	mod	3p	AU	-1	-	-	-	-	3
hsa-mir-139-5p	mod	3p	UUUUUUGAAUUC	1	-	-	-	-	1
hsa-mir-155-5p	mod	5p	UUC	0	-	-	-	-	43
hsa-mir-106a-5p	mod	3p	A	-2	-	-	-	-	1
hsa-mir-3684	-	-	-	-	-	-	-	-	2
hsa-mir-186-5p	mod	5p	AAC	1	-	-	-	-	20
hsa-mir-486-5p	mod	3p	UAG	0	-	-	-	-	2
hsa-mir-34c-5p	mod	5p	C	0	-	-	-	-	120
hsa-mir-425-5p	mod	3p	AU	1	-	-	-	-	1
hsa-mir-421	mod	3p	AUU	1	-	-	-	-	1
hsa-mir-93-3p	mod	5p	UUCUACAGUCCGACGAUC	-18	-	-	-	-	2
hsa-mir-181a-5p	mod	3p	U	-1	-	-	-	-	96
hsa-mir-146b-5p	mod	3p	UUU	3	-	-	-	yes	6
hsa-mir-486-5p	mod	3p	AUGGAAUUUCCUG	1	-	-	-	-	1
hsa-mir-22-3p	mod	3p	CCUGG	-4	-	-	-	-	14
hsa-mir-8485	mod	5p	CUUAAAAUA	-30	-	-	-	-	1
hsa-mir-16-5p	mod	3p	GCAAU	2	-	-	-	yes	1
hsa-mir-17-5p	mod	3p	CG	-1	-	-	-	-	3
hsa-mir-181b-5p	mod	3p	GAAUUUCUCGG	3	-	-	-	yes	1
hsa-mir-191-5p	mod	5p	CAC	0	adar	G	16	-	1
hsa-mir-487b-3p	mod	3p	CCU	-3	-	-	-	yes	1
hsa-mir-320b	mod	3p	UUU	-1	-	-	-	yes	2
hsa-mir-4429	mod	5p	C	0	-	-	-	-	1
hsa-mir-1273a	mod	3p	U	-63	-	-	-	-	1
hsa-mir-146a-5p	mod	5p	UGAU	0	-	-	-	-	184
hsa-mir-125b-5p	mod	5p	GACGAUC	-7	-	-	-	-	1
hsa-mir-152-3p	mod	3p	AA	1	-	-	-	-	3
hsa-mir-181a-5p	mod	3p	AAU	3	-	-	-	-	1
hsa-mir-93-5p	mod	3p	UU	0	-	-	-	yes	10
hsa-mir-126-5p	mod	5p	AAGG	0	-	-	-	-	1
hsa-mir-222-3p	mod	3p	CAUU	4	-	-	-	-	1
hsa-mir-17-5p	mod	3p	A	0	-	-	-	-	4
hsa-mir-376a-3p	mod	3p	CCGU	-3	-	-	-	-	1
hsa-mir-10a-5p	mod	3p	CU	-6	-	-	-	-	7
hsa-mir-486-5p	mod	3p	UUGAAUUUCCCGG	0	-	-	-	-	1
hsa-mir-3607-3p	-	-	-	-	adar	G	1	-	3
hsa-mir-9-5p	mod	3p	AUAAAGCUAGAUAAC	-1	-	-	-	-	3
hsa-mir-25-3p	mod	5p	CAC	0	-	-	-	-	1
hsa-mir-126-5p	mod	5p	CA	1	-	-	-	-	1
hsa-mir-500a-3p	mod	3p	UUUUU	1	-	-	-	-	1
hsa-mir-20a-5p	mod	5p	UAU	0	-	-	-	-	2
hsa-mir-486-5p	mod	3p	UUAU	1	-	-	-	-	174
hsa-mir-93-5p	mod	3p	CG	-1	-	-	-	-	8
hsa-mir-125b-2-3p	mod	3p	U	4	-	-	-	-	4
hsa-mir-29b-2-5p	mod	3p	U	1	-	-	-	-	1
hsa-mir-146b-5p	mod	3p	AA	3	-	-	-	yes	7
hsa-mir-6073	mod	3p	AACUUGU	-3	-	-	-	yes	1
hsa-mir-29a-3p	-	-	-	-	adar	G	8	-	1
hsa-mir-107	mod	3p	CUG	-3	-	-	-	yes	3
hsa-mir-20b-3p	snp	3p	C	-7	-	-	-	-	1
hsa-mir-191-5p	mod	5p	CCCGU	-7	-	-	-	-	39
hsa-mir-432-5p	mod	3p	AAU	0	-	-	-	-	1
hsa-mir-28-5p	mod	5p	CAC	-1	-	-	-	-	1
hsa-mir-151a-3p	mod	3p	UAU	1	-	-	-	-	1
hsa-mir-93-5p	mod	3p	A	0	-	-	-	yes	2
hsa-mir-30e-5p	mod	3p	ACAGCU	-3	-	-	-	-	1
hsa-mir-409-3p	mod	3p	AU	0	-	-	-	yes	1
hsa-mir-130a-3p	mod	3p	AAAC	2	-	-	-	-	1
hsa-mir-486-5p	mod	3p	UUUGGAUUUUCCGG	1	-	-	-	-	1
hsa-mir-1246	mod	3p	GCG	1	-	-	-	-	1
hsa-mir-146b-5p	mod	5p	UGCGAAU	0	-	-	-	-	1
hsa-mir-92a-3p	mod	3p	AGAU	2	-	-	-	-	1
hsa-mir-186-5p	mod	3p	GGAAUUCCUCGGG	2	-	-	-	-	2
hsa-mir-654-3p	mod	5p	AUC	-1	-	-	-	-	6
hsa-mir-1301-3p	mod	3p	UAAUUUU	1	-	-	-	-	2
hsa-mir-3960	mod	5p	UCGG	-1	-	-	-	-	1
hsa-mir-486-5p	mod	3p	ACA	1	-	-	-	-	6
hsa-mir-7852-3p	-	-	-	-	-	-	-	-	3
hsa-mir-26a-5p	mod	3p	CGUUUUUGAAUUC	1	-	-	-	-	1
hsa-mir-26a-5p	mod	5p	CGGGAC	-6	-	-	-	-	2
hsa-mir-148a-3p	mod	3p	C	0	-	-	-	-	8
hsa-mir-92b-3p	mod	3p	UUUUUU	1	-	-	-	-	1
hsa-mir-24-3p	mod	3p	U	1	-	-	-	yes	3
hsa-mir-519a-5p	mod	5p	CCCGUGG	-8	-	-	-	-	2
hsa-mir-151b	mod	5p	AUUUCUACAGUCCGACGAU	-20	-	-	-	-	1
hsa-mir-3607-3p	mod	5p	GUAUGAAUAAA	-16	-	-	-	-	5
hsa-mir-320a	mod	3p	UUUUU	1	-	-	-	yes	2
hsa-mir-191-5p	mod	3p	GGCA	2	-	-	-	yes	3
hsa-mir-103a-2-5p	-	-	-	-	-	-	-	-	2
hsa-mir-668-3p	mod	3p	U	1	-	-	-	-	3
hsa-mir-485-5p	mod	5p	CGAU	0	-	-	-	-	1
hsa-mir-26a-5p	mod	3p	CUU	1	-	-	-	-	10
hsa-mir-16-5p	mod	5p	CAGUG	-7	-	-	-	-	1
hsa-mir-92b-3p	mod	3p	UA	-1	-	-	-	-	4
hsa-mir-34b-5p	-	-	-	-	-	-	-	-	16
hsa-mir-181a-5p	mod	3p	AG	0	-	-	-	-	2
hsa-mir-28-3p	mod	5p	CACG	0	-	-	-	-	2
hsa-mir-25-3p	mod	5p	U	0	-	-	-	-	16
hsa-mir-155-5p	mod	3p	AU	-1	-	-	-	-	14
hsa-mir-151a-5p	mod	3p	C	1	-	-	-	-	33
hsa-mir-486-5p	mod	3p	AUUGGAAUUCUUC	1	-	-	-	-	1
hsa-mir-92b-3p	mod	3p	UUUUAU	1	-	-	-	-	2
hsa-mir-126-3p	mod	3p	CAUGAAA	-5	-	-	-	-	1
hsa-mir-221-5p	mod	3p	UGUUGGAC	8	-	-	-	-	1
hsa-mir-451a	mod	3p	UUUGUAAUGGU	3	-	-	-	-	2
hsa-mir-409-3p	mod	5p	UCUACAGUCCGACGAU	-17	-	-	-	-	1
hsa-mir-29a-3p	mod	5p	CCGGA	-5	-	-	-	-	1
hsa-mir-30d-5p	mod	3p	CA	-2	-	-	-	-	38
hsa-mir-20b-5p	mod	3p	CGGU	-5	-	-	-	-	1
hsa-mir-411-5p	mod	3p	CC	-2	-	-	-	-	15
hsa-mir-224-5p	mod	3p	AA	3	-	-	-	yes	1
hsa-let-7f-5p	mod	3p	CUCGUU	-5	-	-	-	-	173
hsa-mir-27a-3p	mod	3p	AU	1	-	-	-	-	7
hsa-mir-10b-5p	mod	5p	UC	0	-	-	-	-	7
hsa-mir-23b-3p	mod	5p	CCCGUGG	-7	-	-	-	-	1
hsa-mir-125a-5p	mod	5p	UGCGCC	-7	-	-	-	-	2
hsa-let-7e-5p	mod	3p	CGUU	-3	-	-	-	-	16
hsa-mir-92a-3p	mod	3p	AUUUU	2	-	-	-	-	4
hsa-mir-126-3p	mod	3p	CUGU	-4	-	-	-	-	1
hsa-mir-16-5p	mod	3p	C	-2	-	-	-	-	1
hsa-mir-423-5p	mod	3p	AAA	2	-	-	-	-	2
hsa-mir-15a-5p	mod	3p	GGGGC	-1	-	-	-	-	1
hsa-mir-486-5p	mod	3p	AUA	1	-	-	-	yes	1
hsa-mir-494-3p	mod	3p	CCCU	-4	-	-	-	-	1
hsa-mir-190a-5p	mod	3p	U	2	-	-	-	yes	1
hsa-mir-181d-5p	mod	3p	A	-2	-	-	-	-	2
hsa-mir-127-3p	mod	3p	C	-2	-	-	-	-	1
hsa-mir-181b-5p	mod	3p	UAGCAGCACAUAA	-1	-	-	-	-	1
hsa-mir-425-5p	mod	3p	U	1	-	-	-	yes	14
hsa-mir-432-5p	mod	5p	GAUA	0	-	-	-	-	1
hsa-mir-3176	mod	5p	GGGAGACC	-4	-	-	-	-	134
hsa-mir-1273a	mod	5p	UUGU	-38	-	-	-	-	1
hsa-mir-335-5p	mod	3p	CCAU	-5	-	-	-	-	1
hsa-mir-138-5p	mod	3p	CGGA	-5	-	-	-	yes	1
hsa-mir-4433b-3p	mod	3p	U	2	-	-	-	-	1
hsa-mir-128-3p	mod	3p	GAA	0	-	-	-	-	1
hsa-mir-409-3p	mod	5p	GUUCCCGUG	-9	-	-	-	-	1
hsa-mir-19a-3p	mod	5p	UGUU	0	-	-	-	-	10
hsa-mir-654-3p	mod	5p	A	0	-	-	-	-	1
hsa-mir-16-5p	mod	3p	GGAAUUUUCUCGG	2	-	-	-	-	4
hsa-mir-146b-5p	mod	5p	UGCU	0	adar	G	10	-	1
hsa-mir-148b-3p	mod	3p	UUUUUUUGAAUUC	1	-	-	-	-	1
hsa-mir-9-5p	mod	3p	GA	0	-	-	-	-	1
hsa-mir-210-3p	mod	3p	UCU	0	-	-	-	-	1
hsa-mir-451a	mod	3p	CGGGGCAGCUCCG	2	-	-	-	-	1
hsa-mir-21-5p	mod	3p	G	1	-	-	-	-	2
hsa-mir-16-5p	mod	3p	GCGCUGC	1	-	-	-	-	1
hsa-mir-548d-3p	-	-	-	-	-	-	-	-	3
hsa-mir-224-5p	mod	3p	U	3	-	-	-	yes	8
hsa-mir-140-3p	mod	3p	U	3	-	-	-	yes	168
hsa-mir-320a	mod	3p	U	2	-	-	-	yes	104
hsa-mir-451a	adar	5p	G	0	-	-	-	-	17
hsa-mir-451a	mod	3p	GGAAUUUCUGG	2	-	-	-	yes	1
hsa-mir-3960	-	-	-	-	-	-	-	-	24
hsa-mir-128-3p	mod	3p	UU	2	-	-	-	yes	1
hsa-mir-6131	mod	3p	GGGGGCAGAACG	2	adar	G	9	-	1
hsa-mir-320a	mod	3p	GU	1	-	-	-	yes	4
hsa-mir-486-5p	mod	3p	UGA	-3	-	-	-	-	21
hsa-mir-146b-5p	mod	3p	UU	1	-	-	-	-	6
hsa-mir-127-3p	mod	3p	AUUC	1	-	-	-	-	1
hsa-mir-409-3p	mod	3p	AAAA	1	-	-	-	-	2
hsa-mir-423-5p	mod	3p	UUUGUACUUCU	2	-	-	-	-	1
hsa-mir-409-3p	mod	3p	U	4	-	-	-	-	6
hsa-mir-654-3p	-	-	-	-	-	-	-	-	1717
hsa-mir-376a-3p	mod	5p	CUCG	0	-	-	-	-	4
hsa-mir-144-3p	-	-	-	-	adar	G	7	-	19
hsa-mir-106a-5p	mod	3p	CGGU	-5	-	-	-	-	1
hsa-mir-486-5p	mod	3p	GA	-4	-	-	-	-	3
hsa-mir-191-5p	mod	3p	UUA	0	-	-	-	yes	1
hsa-mir-423-5p	mod	3p	U	2	-	-	-	yes	95
hsa-let-7a-5p	mod	3p	A	-1	-	-	-	-	2
hsa-mir-3960	mod	5p	UCUGGUCGGGGCA	5	-	-	-	-	1
hsa-mir-181a-5p	mod	3p	CU	0	-	-	-	-	2
hsa-mir-139-5p	mod	3p	UU	1	-	-	-	-	1
hsa-mir-212-5p	mod	5p	C	0	-	-	-	-	5
hsa-mir-101-5p	snp	3p	C	-4	-	-	-	-	1
hsa-mir-340-5p	mod	5p	UUCUAC	0	-	-	-	-	4
hsa-mir-877-5p	mod	3p	CC	2	-	-	-	-	1
hsa-mir-486-5p	mod	3p	AAUUUUUAAUUCUC	1	-	-	-	-	1
hsa-mir-26a-5p	mod	3p	UGUAAUUC	1	adar	G	0	-	1
hsa-mir-486-5p	mod	3p	AUUUUCGCG	6	-	-	-	-	3
hsa-mir-26a-5p	mod	3p	UCGAAUUC	1	-	-	-	yes	1
hsa-mir-486-5p	mod	3p	AAAA	1	-	-	-	-	663
hsa-mir-126-3p	mod	3p	CCUGCGA	-5	-	-	-	-	6
hsa-mir-409-3p	mod	3p	AG	4	-	-	-	-	2
hsa-mir-148b-3p	mod	3p	AAA	1	-	-	-	-	2
hsa-mir-29c-3p	mod	3p	UA	0	-	-	-	-	1
hsa-mir-423-3p	mod	3p	UUUCU	-1	-	-	-	-	1
hsa-mir-142-3p	mod	3p	UGACU	-2	-	-	-	-	1
hsa-mir-1307-5p	mod	3p	UGCU	-3	-	-	-	-	1
hsa-mir-151b	mod	5p	UUCUACAGUCCGACGAU	-18	-	-	-	-	2
hsa-mir-487b-3p	mod	3p	CCUCU	-3	-	-	-	-	1
hsa-mir-486-5p	mod	3p	UUUGAAUUUUCUGU	0	-	-	-	-	1
hsa-mir-329-5p	mod	5p	AGC	-1	-	-	-	-	2
hsa-mir-26a-5p	mod	3p	UUGGAAUUUCGGG	1	-	-	-	-	1
hsa-mir-107	mod	3p	UGC	-7	-	-	-	-	107
hsa-mir-10a-5p	mod	3p	U	0	-	-	-	-	52
hsa-mir-1273e	mod	3p	U	11	-	-	-	yes	1
hsa-mir-16-5p	mod	3p	UGCU	-3	-	-	-	-	2
hsa-mir-143-3p	mod	3p	CG	-4	-	-	-	-	11
hsa-mir-451a	mod	5p	CAUAAACUCAGU	-12	-	-	-	-	1
hsa-mir-30b-5p	mod	5p	GCCGGGC	-7	-	-	-	-	1
hsa-mir-191-5p	mod	3p	AAC	2	-	-	-	-	1
hsa-mir-584-5p	mod	3p	UUUU	1	-	-	-	-	2
hsa-mir-486-5p	mod	3p	UAA	-2	-	-	-	-	3
hsa-mir-26a-5p	mod	3p	AUUGGAAUUUCUCG	1	-	-	-	-	1
hsa-mir-222-3p	mod	3p	AUUAA	5	-	-	-	-	1
hsa-mir-92a-3p	mod	5p	AGUUCUACAGUCCGACGCUC	-20	-	-	-	-	1
hsa-mir-101-3p	mod	3p	CC	-5	-	-	-	-	1
hsa-mir-4766-3p	mod	5p	C	0	-	-	-	-	1
hsa-mir-30e-5p	mod	5p	GUC	1	-	-	-	-	471
hsa-mir-16-5p	mod	5p	UGG	-3	-	-	-	-	1
hsa-mir-93-5p	mod	3p	U	2	-	-	-	-	39
hsa-mir-548q	mod	3p	U	6	snp	C	15	-	1
hsa-mir-486-5p	mod	3p	UGGAAAUUUCCGG	1	-	-	-	-	1
hsa-let-7a-5p	mod	5p	UGAC	0	-	-	-	-	1
hsa-mir-19b-3p	mod	5p	CCGUGG	-6	-	-	-	-	1
hsa-mir-93-5p	mod	3p	UGGAAUUCCUCGGG	0	-	-	-	-	1
hsa-mir-127-3p	mod	3p	UU	2	-	-	-	-	1
hsa-mir-25-3p	mod	3p	AAUA	-1	-	-	-	-	1
hsa-mir-382-5p	mod	3p	U	1	-	-	-	yes	1
hsa-mir-222-3p	mod	3p	G	4	-	-	-	-	4
hsa-mir-486-5p	mod	3p	AAACCGUUACCAUUAC	1	-	-	-	-	1
hsa-mir-210-3p	mod	3p	AA	1	-	-	-	-	4
hsa-mir-4791	mod	3p	UUACCUGAGAA	-1	-	-	-	-	1
hsa-mir-486-5p	mod	3p	AUGGAAUUCAUUCG	1	-	-	-	-	1
hsa-mir-548e-3p	mod	3p	A	1	-	-	-	-	2
hsa-mir-23a-3p	mod	3p	UU	2	-	-	-	yes	1
hsa-mir-10a-5p	mod	3p	GU	1	-	-	-	-	1
hsa-mir-199b-3p	mod	5p	UC	-2	-	-	-	-	1
hsa-mir-140-3p	mod	3p	UU	3	-	-	-	yes	2
hsa-mir-4466	mod	5p	U	0	-	-	-	-	1
hsa-mir-127-3p	mod	3p	AAU	0	-	-	-	-	9
hsa-mir-92a-3p	mod	3p	ACU	1	-	-	-	yes	1
hsa-mir-486-5p	mod	3p	AAUUGGAAUUUCUC	1	-	-	-	-	2
hsa-mir-26a-5p	mod	5p	UC	0	-	-	-	-	22
hsa-mir-30d-5p	mod	5p	GGGGG	-5	-	-	-	-	3
hsa-mir-92a-3p	mod	3p	UUAA	-1	-	-	-	-	4
hsa-mir-330-5p	mod	3p	UUU	-1	-	-	-	-	1
hsa-mir-181a-5p	mod	3p	AU	-1	-	-	-	-	5
hsa-mir-409-3p	mod	5p	CCGUUCCCUUUG	-12	-	-	-	-	2
hsa-mir-500a-3p	mod	5p	C	-1	-	-	-	-	2
hsa-mir-30d-5p	mod	3p	UAU	3	-	-	-	-	2
hsa-mir-486-5p	mod	3p	CGA	-2	-	-	-	-	5
hsa-mir-30d-5p	mod	3p	UUUGU	3	-	-	-	-	2
hsa-mir-223-3p	mod	5p	GACGAUC	-6	-	-	-	-	7
hsa-mir-486-5p	mod	3p	AUGUUUUUCUCGU	1	-	-	-	-	1
hsa-mir-486-5p	mod	3p	UGGAAUUUCGGGG	0	-	-	-	-	1
hsa-mir-148a-3p	mod	3p	G	1	-	-	-	-	2
hsa-mir-1303	mod	3p	CCGUCUCUUA	-50	-	-	-	-	2
hsa-mir-379-5p	mod	5p	C	-1	-	-	-	-	1
hsa-mir-127-3p	mod	5p	UCC	0	-	-	-	-	1
hsa-mir-3176	mod	3p	A	2	-	-	-	-	1
hsa-mir-486-5p	mod	3p	AAAAAAA	0	-	-	-	-	6
hsa-mir-28-3p	mod	5p	UGGCGCU	-7	-	-	-	-	1
hsa-mir-326	mod	5p	UCCCGUG	-8	-	-	-	-	1
hsa-mir-3960	mod	5p	A	16	adar	G	22	-	11
hsa-mir-769-5p	-	-	-	-	-	-	-	-	218
hsa-mir-335-5p	mod	3p	G	0	-	-	-	-	1
hsa-let-7i-5p	mod	5p	UGC	0	-	-	-	-	1103
hsa-mir-26a-5p	mod	3p	UUGACUUC	1	-	-	-	yes	1
hsa-mir-4763-3p	mod	5p	GAGAGGACGCAGUGGCU	-33	-	-	-	-	2
hsa-mir-320a	mod	3p	UU	-21	-	-	-	yes	1
hsa-mir-181a-5p	mod	3p	AA	-3	-	-	-	-	6
hsa-mir-486-5p	mod	3p	GAGA	-3	-	-	-	-	110
hsa-mir-140-5p	mod	3p	AGCACGCUGUUGGG	0	-	-	-	-	2
hsa-mir-132-3p	mod	3p	A	1	-	-	-	yes	1
hsa-mir-128-3p	mod	5p	UCAA	0	-	-	-	-	2
hsa-mir-486-5p	mod	3p	UGUAGUUCUCGCGGG	0	-	-	-	-	1
hsa-mir-532-5p	mod	5p	CAUU	0	-	-	-	-	5
hsa-mir-484	mod	3p	AGAGGGGGAC	0	-	-	-	-	1
hsa-mir-140-3p	mod	5p	UUCCCGUGU	-9	-	-	-	-	1
hsa-mir-181c-5p	mod	3p	GUU	1	-	-	-	-	1
hsa-mir-548j-5p	mod	3p	CU	1	-	-	-	-	2
hsa-mir-625-5p	mod	3p	U	2	-	-	-	yes	1
hsa-mir-21-5p	mod	5p	UU	0	-	-	-	-	2
hsa-mir-21-5p	mod	3p	A	-1	-	-	-	-	1
hsa-mir-486-5p	mod	3p	UUCGAGA	-5	-	-	-	-	1
hsa-mir-1273e	mod	3p	UGGGAGG	-10	-	-	-	yes	1
hsa-mir-223-5p	mod	3p	UA	4	-	-	-	-	1
hsa-mir-106a-3p	mod	5p	C	-1	-	-	-	-	2
hsa-mir-92a-3p	mod	3p	AUUAU	2	-	-	-	-	1
hsa-mir-186-5p	mod	3p	AU	1	-	-	-	yes	5
hsa-mir-425-5p	mod	3p	AU	3	-	-	-	yes	9
hsa-mir-28-5p	mod	3p	UUUG	-5	-	-	-	-	1
hsa-mir-30e-5p	mod	3p	C	-3	-	-	-	-	1
hsa-mir-215-5p	mod	3p	CGCCUAA	-3	-	-	-	-	1
hsa-mir-3960	mod	5p	GCGC	18	-	-	-	-	3
hsa-mir-425-5p	mod	3p	U	3	-	-	-	-	15
hsa-mir-30d-5p	mod	3p	CU	3	-	-	-	-	6
hsa-mir-486-5p	mod	3p	AUAAGAUUCAAUUC	1	-	-	-	-	1
hsa-mir-199b-3p	mod	5p	CAGC	1	-	-	-	-	1
hsa-mir-92b-3p	mod	3p	UA	1	-	-	-	-	3
hsa-mir-16-5p	mod	5p	GUGG	-4	-	-	-	-	22
hsa-mir-3074-3p	mod	3p	AU	1	-	-	-	-	1
hsa-mir-423-3p	mod	3p	UUAGGGGGGCCCG	1	-	-	-	yes	1
hsa-mir-548c-3p	mod	5p	CACAAC	0	-	-	-	-	1
hsa-mir-486-5p	mod	3p	AAAGUUGGACUUC	1	-	-	-	-	1
hsa-mir-106a-5p	mod	5p	AAC	0	-	-	-	-	2
hsa-mir-10b-5p	mod	3p	ACAAA	-5	-	-	-	-	1
hsa-mir-143-3p	mod	3p	UCUUAUCGCCGGAA	2	-	-	-	-	1
hsa-let-7a-5p	mod	3p	G	0	-	-	-	-	1
hsa-mir-486-5p	mod	3p	UAA	1	-	-	-	yes	8
hsa-mir-181a-5p	mod	3p	UAGU	-3	-	-	-	yes	1
hsa-mir-421	mod	3p	U	-1	-	-	-	-	6
hsa-mir-342-5p	mod	5p	AGGU	0	-	-	-	-	2
hsa-mir-127-3p	mod	5p	CGACGAUCUCU	-8	-	-	-	-	1
hsa-mir-26a-5p	mod	3p	UGGAAUUCAUUCUC	1	-	-	-	-	3
hsa-mir-486-5p	mod	3p	UUUGAAUUUCCCGG	1	-	-	-	-	1
hsa-mir-191-5p	mod	3p	ACAU	2	-	-	-	-	2
hsa-mir-532-5p	mod	3p	A	0	-	-	-	-	25
hsa-mir-146a-5p	mod	5p	CGCUC	-5	-	-	-	-	1
hsa-mir-218-5p	mod	5p	UUUAUGGACCCGAACC	-13	-	-	-	-	1
hsa-mir-92b-3p	mod	3p	UAA	0	-	-	-	-	2
hsa-mir-199b-3p	mod	3p	CU	0	-	-	-	-	3
hsa-mir-30d-5p	mod	3p	UGGAAAUUUGGG	3	-	-	-	-	1
hsa-mir-424-5p	mod	3p	GAU	-1	-	-	-	-	8
hsa-mir-19b-3p	mod	3p	CCACUG	-6	-	-	-	-	58
hsa-let-7i-5p	mod	3p	AAA	0	-	-	-	-	1
hsa-mir-16-5p	mod	3p	GUUUUGCUAGUAG	2	-	-	-	-	1
hsa-mir-126-5p	mod	5p	CAUA	0	-	-	-	-	2
hsa-mir-183-5p	mod	3p	U	1	-	-	-	-	2
hsa-mir-98-5p	adar	5p	xG	-5	-	-	-	-	1
hsa-mir-4446-3p	mod	3p	UUU	1	-	-	-	-	1
hsa-mir-19b-3p	mod	3p	CCACUGG	-6	-	-	-	-	1
hsa-mir-486-5p	mod	3p	UUAA	-1	-	-	-	-	1
hsa-let-7f-5p	mod	3p	C	0	-	-	-	-	1
hsa-mir-451a	mod	3p	UGGUAAUGCGGU	2	-	-	-	yes	1
hsa-mir-92a-3p	mod	3p	AAAGA	1	-	-	-	-	2
hsa-mir-26a-5p	-	-	-	-	-	-	-	-	148630
hsa-mir-6073	mod	5p	GGCUGGUCCGAA	-12	-	-	-	-	7
hsa-mir-144-3p	mod	3p	C	-2	-	-	-	-	47
hsa-mir-486-5p	mod	3p	UGGGAUUCCCCGGGG	0	-	-	-	-	1
hsa-mir-590-3p	mod	3p	U	1	-	-	-	yes	1
hsa-mir-486-5p	mod	3p	UGGAAAUUUUGGG	1	-	-	-	-	3
hsa-mir-6892-5p	-	-	-	-	-	-	-	-	1
hsa-mir-342-3p	mod	5p	CCCGUG	-7	-	-	-	-	1
hsa-mir-6502-5p	-	-	-	-	snp	C	10	-	1
hsa-mir-151b	mod	5p	AGUUCUACAGUCCGACGCU	-20	-	-	-	-	3
hsa-mir-126-5p	mod	3p	UGCG	-3	-	-	-	-	11
hsa-mir-3916	mod	5p	AGCGGAGG	-14	-	-	-	-	1
hsa-mir-4732-5p	-	-	-	-	-	-	-	-	6
hsa-mir-126-3p	mod	3p	GGCUC	1	-	-	-	-	2
hsa-mir-92b-3p	mod	3p	AAA	-1	-	-	-	-	5
hsa-mir-151a-5p	mod	3p	AG	2	-	-	-	-	1
hsa-mir-17-3p	mod	5p	CGUGG	-5	-	-	-	-	3
hsa-mir-3159	mod	3p	A	1	-	-	-	-	1
hsa-mir-486-5p	mod	3p	CAU	0	-	-	-	-	4
hsa-mir-486-5p	mod	3p	CGAUCU	4	-	-	-	-	1
hsa-mir-30d-5p	mod	3p	CGGCAGCU	-5	-	-	-	-	1
hsa-mir-1908-5p	mod	3p	CCCCACUGCUAAA	2	snp	U	8	-	1
hsa-mir-21-3p	mod	3p	G	0	-	-	-	-	3
hsa-mir-186-5p	mod	3p	CC	-2	-	-	-	yes	2
hsa-mir-142-3p	mod	3p	AAA	1	-	-	-	-	1
hsa-mir-877-5p	mod	3p	AUUAU	1	-	-	-	-	1
hsa-mir-199b-3p	adar	3p	G	0	-	-	-	-	6
hsa-mir-486-5p	mod	3p	UGGAAGUCUUUGGCG	0	-	-	-	-	1
hsa-mir-381-3p	mod	3p	UCA	-1	-	-	-	yes	77
hsa-mir-27b-3p	mod	3p	UAA	1	-	-	-	-	1
hsa-mir-4433b-5p	mod	5p	CGUGG	-5	-	-	-	-	2
hsa-mir-30b-5p	mod	5p	UGUC	0	-	-	-	-	1
hsa-mir-486-5p	mod	3p	UGGGAUUUCUUGG	0	-	-	-	-	1
hsa-let-7d-5p	mod	3p	G	1	-	-	-	-	1
hsa-mir-127-3p	mod	3p	UG	-1	-	-	-	-	4
hsa-mir-182-5p	mod	3p	G	0	-	-	-	-	4
hsa-mir-483-5p	mod	5p	UCCCGUGU	-7	-	-	-	-	1
hsa-mir-5010-5p	-	-	-	-	-	-	-	-	12
hsa-mir-423-3p	mod	5p	AGCGAUUCUCCUCAGCC	-17	-	-	-	-	1
hsa-mir-143-3p	mod	3p	UGGAAUUCUUUCUCGG	0	-	-	-	yes	1
hsa-mir-486-5p	mod	3p	AGCU	1	-	-	-	-	1
hsa-mir-486-5p	mod	3p	AGA	0	-	-	-	-	409
hsa-mir-548k	mod	3p	A	1	-	-	-	yes	1
hsa-mir-143-3p	mod	5p	ACGA	-6	-	-	-	-	1
hsa-mir-4494	mod	3p	C	-8	-	-	-	yes	1
hsa-mir-30e-5p	mod	3p	UCG	0	-	-	-	-	2
hsa-mir-423-5p	mod	3p	AAA	-1	-	-	-	-	2
hsa-mir-181d-5p	mod	5p	AACC	0	-	-	-	-	1
hsa-mir-140-3p	mod	3p	AG	2	-	-	-	yes	7
hsa-mir-592	mod	3p	CUG	-3	-	-	-	-	1
hsa-let-7d-5p	mod	3p	GUAAU	2	-	-	-	yes	1
hsa-mir-10b-5p	mod	3p	AG	1	-	-	-	-	1
hsa-mir-99b-5p	mod	5p	U	0	-	-	-	-	1
hsa-mir-744-5p	mod	5p	A	0	-	-	-	-	1
hsa-mir-625-3p	mod	3p	G	2	-	-	-	-	1
hsa-mir-486-5p	mod	3p	UAG	1	-	-	-	-	139
hsa-mir-425-3p	mod	3p	A	0	-	-	-	-	7
hsa-mir-25-3p	mod	5p	UUCCCGU	-9	-	-	-	-	1
hsa-mir-199b-3p	mod	5p	GUCCGACUAUC	-11	-	-	-	-	1
hsa-mir-451a	mod	3p	UGUU	-3	-	-	-	yes	2
hsa-mir-16-5p	mod	3p	GGAAUUCCUCGGG	2	-	-	-	-	19
hsa-mir-93-5p	mod	3p	UGA	11	-	-	-	-	1
hsa-mir-451a	mod	5p	AACCA	0	-	-	-	-	7
hsa-mir-129-5p	mod	3p	A	0	-	-	-	-	1
hsa-mir-1273h-3p	mod	3p	UAUA	3	-	-	-	-	2
hsa-mir-191-5p	mod	3p	AAU	0	-	-	-	-	1
hsa-mir-486-5p	mod	3p	UGGCUCAGUUCAGCA	0	-	-	-	-	1
hsa-mir-140-3p	mod	3p	AUCCCGUGG	2	-	-	-	-	1
hsa-mir-136-3p	mod	5p	CCGACGAUCC	-8	-	-	-	-	2
hsa-mir-182-5p	mod	3p	A	2	-	-	-	-	59
hsa-mir-1303	mod	5p	C	-50	-	-	-	-	1
hsa-mir-486-5p	mod	3p	AGUGGAAUUCGGG	0	-	-	-	-	1
hsa-mir-124-3p	mod	3p	UGAGGCCCC	2	-	-	-	yes	1
hsa-mir-145-5p	-	-	-	-	-	-	-	-	104
hsa-mir-222-3p	mod	5p	AGCG	0	-	-	-	-	2
hsa-mir-92a-3p	mod	3p	AA	0	-	-	-	yes	1
hsa-mir-29a-3p	mod	3p	UA	0	-	-	-	-	1
hsa-mir-30e-5p	mod	5p	UUC	1	-	-	-	-	1
hsa-let-7f-5p	mod	3p	AA	1	-	-	-	yes	4
hsa-mir-1197	mod	5p	UAGU	0	-	-	-	-	2
hsa-mir-654-3p	mod	5p	CAGUCCGACGAU	-14	-	-	-	-	1
hsa-mir-548am-5p	mod	5p	AAC	1	-	-	-	-	1
hsa-mir-330-3p	mod	3p	AA	3	-	-	-	-	1
hsa-mir-106b-5p	mod	3p	CG	-3	-	-	-	-	1
hsa-mir-551b-3p	mod	3p	UA	1	-	-	-	-	1
hsa-mir-146b-5p	mod	3p	UAUU	3	-	-	-	yes	1
hsa-mir-708-5p	mod	3p	AU	1	-	-	-	-	2
hsa-mir-421	mod	3p	UC	1	-	-	-	-	1
hsa-mir-18a-5p	mod	5p	UAC	0	-	-	-	-	23
hsa-mir-3960	mod	5p	GCGCGCGGGUC	5	adar	G	22	-	1
hsa-mir-374a-5p	mod	3p	CUC	12	-	-	-	-	1
hsa-mir-93-5p	mod	5p	CGA	-5	-	-	-	-	1
hsa-mir-16-5p	mod	5p	GUGCUACGAU	-12	-	-	-	-	1
hsa-mir-654-3p	mod	3p	CCCUAUU	-4	-	-	-	-	1
hsa-mir-320a	mod	3p	UUA	0	-	-	-	-	2
hsa-mir-10b-5p	mod	5p	UCUACAGUCCUACGAUC	-17	-	-	-	-	1
hsa-mir-326	mod	5p	A	0	-	-	-	-	1
hsa-mir-451a	mod	3p	GA	1	-	-	-	-	1
hsa-mir-148b-3p	mod	3p	UC	1	-	-	-	-	2
hsa-mir-191-5p	mod	3p	AUG	-2	-	-	-	yes	2
hsa-mir-149-5p	mod	3p	U	1	-	-	-	-	12
hsa-mir-625-3p	mod	3p	CUAU	1	-	-	-	-	1
hsa-mir-486-5p	mod	3p	UGGAAUUCUCAUUC	0	-	-	-	-	2
hsa-mir-128-3p	mod	3p	GU	2	-	-	-	yes	1
hsa-mir-186-5p	mod	5p	CAGUCCGACGAUCCAACGC	-13	-	-	-	-	1
hsa-mir-486-5p	mod	3p	CACGUUCCCGUGG	0	-	-	-	-	1
hsa-mir-181a-5p	mod	3p	GGAAUUUCGGG	1	-	-	-	yes	1
hsa-mir-625-3p	mod	3p	GU	1	-	-	-	-	2
hsa-mir-21-5p	mod	5p	UC	0	-	-	-	-	1
hsa-mir-28-5p	mod	5p	CCGUGGAAU	-6	-	-	-	-	1
hsa-let-7a-5p	mod	3p	U	3	-	-	-	-	2
hsa-mir-191-5p	mod	3p	UUG	-2	-	-	-	-	6
hsa-mir-192-5p	mod	3p	U	2	-	-	-	-	98
hsa-mir-142-5p	mod	5p	CCA	-2	-	-	-	-	2
hsa-mir-423-3p	mod	3p	A	1	-	-	-	yes	28
hsa-mir-186-5p	mod	5p	CGGAA	-5	-	-	-	-	1
hsa-mir-199b-3p	mod	3p	CA	0	-	-	-	yes	1
hsa-mir-146a-5p	mod	5p	C	2	-	-	-	-	19
hsa-mir-134-3p	mod	3p	CCCA	-4	-	-	-	-	1
hsa-mir-16-5p	mod	5p	CCGACGA	-9	-	-	-	-	3
hsa-mir-219a-5p	-	-	-	-	snp	C	10	-	1
hsa-mir-486-5p	mod	3p	AAAAAAAAU	0	-	-	-	-	1
hsa-mir-486-5p	mod	3p	AUGGAAUUUCGUG	1	-	-	-	-	1
hsa-mir-486-5p	mod	3p	CGAGUU	-2	-	-	-	-	1
hsa-mir-411-5p	mod	5p	AUCGUC	-1	-	-	-	-	1
hsa-mir-486-5p	mod	3p	AAAAUU	1	-	-	-	-	5
hsa-mir-23b-3p	mod	5p	CGUGG	-4	-	-	-	-	1
hsa-mir-320b	mod	3p	UUUGGAAUUUCGGG	1	-	-	-	-	1
hsa-mir-486-5p	mod	3p	AUGGAAUUUCUGGG	1	-	-	-	-	3
hsa-mir-181a-5p	mod	3p	GGAAUUUCGGG	2	-	-	-	-	9
hsa-mir-199b-3p	mod	3p	AA	-1	-	-	-	yes	1
hsa-mir-423-5p	mod	3p	AUUGCACUUGUCCCG	-1	-	-	-	-	1
hsa-mir-143-3p	mod	3p	AUC	-2	-	-	-	-	1
hsa-mir-3960	mod	3p	UU	19	-	-	-	yes	1
hsa-mir-361-5p	mod	3p	A	1	-	-	-	-	8
hsa-mir-6073	mod	3p	AAC	-3	-	-	-	yes	5
hsa-mir-26a-5p	mod	5p	AAGAUC	-6	-	-	-	-	1
hsa-mir-548e-3p	-	-	-	-	-	-	-	-	15
hsa-mir-515-5p	mod	3p	UGGAGAGAAAGGCAG	-2	-	-	-	-	1
hsa-mir-143-3p	-	-	-	-	-	-	-	-	16930
hsa-mir-340-5p	mod	3p	CUU	-2	-	-	-	-	21
hsa-mir-423-5p	mod	5p	UGCCCA	-6	-	-	-	-	3
hsa-mir-99a-5p	mod	3p	UUG	-2	-	-	-	-	1
hsa-mir-7849-3p	-	-	-	-	-	-	-	-	28
hsa-mir-486-5p	mod	3p	UUGUU	1	-	-	-	-	2
hsa-mir-1294	-	-	-	-	-	-	-	-	3
hsa-mir-140-3p	mod	3p	AUU	2	-	-	-	yes	2
hsa-mir-151a-3p	mod	5p	GUUCUACAUUCCGACGAUC	-19	-	-	-	-	1
hsa-mir-339-3p	mod	3p	U	-1	-	-	-	yes	3
hsa-mir-942-5p	mod	3p	CUGU	-4	-	-	-	-	1
hsa-mir-29a-3p	mod	5p	CUC	-1	-	-	-	-	61
hsa-mir-423-5p	mod	3p	CGACA	-6	-	-	-	-	1
hsa-mir-486-5p	mod	3p	GGUU	-1	-	-	-	-	1
hsa-mir-584-5p	mod	3p	AU	0	-	-	-	yes	3
hsa-mir-126-3p	mod	3p	CAUGUG	-5	-	-	-	-	1
hsa-mir-122-5p	mod	3p	G	1	-	-	-	-	1
hsa-mir-494-3p	mod	5p	UGC	0	-	-	-	-	13
hsa-mir-92a-3p	mod	3p	AUUGU	1	-	-	-	-	1
hsa-mir-1273e	adar	5p	G	-7	-	-	-	-	1
hsa-mir-6503-3p	-	-	-	-	adar	G	7	-	2
hsa-mir-451a	mod	3p	UA	-4	-	-	-	-	1
hsa-mir-30d-5p	mod	5p	CGGGA	-5	-	-	-	-	1
hsa-mir-486-5p	mod	3p	UAUGAUACUCUCG	1	-	-	-	-	1
hsa-let-7a-5p	mod	3p	AAA	-1	-	-	-	-	1
hsa-mir-22-3p	mod	5p	CAUUUGACUGGCUUU	-15	-	-	-	-	1
hsa-mir-409-3p	mod	5p	CCCGUGG	-7	-	-	-	-	1
hsa-mir-486-5p	mod	3p	CAGU	-2	-	-	-	-	2
hsa-mir-486-5p	mod	5p	GUC	4	-	-	-	-	1
hsa-mir-30e-5p	mod	5p	CCGUGGUGUC	-6	-	-	-	-	1
hsa-mir-486-5p	mod	3p	AAUCACAUUUCCAG	1	-	-	-	-	1
hsa-mir-22-3p	mod	5p	AUUUGACUGGCUUU	-14	-	-	-	-	1
hsa-mir-92a-3p	adar	5p	G	-4	-	-	-	-	1
hsa-mir-92a-3p	mod	3p	UUAU	-1	-	-	-	-	4
hsa-let-7d-5p	mod	3p	AU	1	-	-	-	-	5
hsa-mir-140-3p	mod	5p	GUUCCCGUGG	-10	-	-	-	-	1
hsa-mir-146b-5p	mod	3p	AA	0	-	-	-	-	3
hsa-mir-410-3p	mod	3p	A	0	-	-	-	-	9
[truncated: 16,822 more rows]
